# Supplementary material for: Large Scale Aggregate Microarray Analysis Reveals Three Distinct Molecular Subclasses of Human Preeclampsia
Source: PLoS One. 2015 Feb 13;10(2):e0116508. doi: 10.1371/journal.pone.0116508 (PMC4332506; doi:10.1371/journal.pone.0116508)
Supplement: S1 Table — (XLSX) [file pone.0116508.s004.xlsx]

## Sheet: Cell-specific markers
Genes previously identified as enriched to either trophoblast or endothelial cells, used to investigate the possibility of a cell-specific sampling bias
Endothelial-Enriched Markers	Trophoblast-Enriched Markers
CALCRL	AQP3
CASK	CD9
CAV1	DIP2B
CBR1	DLG5
CD200	DNAJC3
CD34	DOCK11
CD36	FNDC3A
CD93	HSD17B11
CD97	LEPR
CKAP4	LNPEP
DLK1	MTUS1
EFNB1	NCKAP1
ENG	OTUD7B
ICAM1	PDIA5
ICAM2	PLEK
IGFBP7	PROCR
LAMA4	SLCO4A1
LAMC1	TBC1D10A
LYVE1	TGM1
MCAM	YES1
MEST
NPR3
PCOLCE
PDIA4
PLTP
PLVAP
PRX
PTRF
RPS18
SLC13A4
SLC40A1
SLC44A1
TEK
TUBA4A
TUBB2A
