# Supplementary material for: Large Scale Aggregate Microarray Analysis Reveals Three Distinct Molecular Subclasses of Human Preeclampsia
Source: PLoS One. 2015 Feb 13;10(2):e0116508. doi: 10.1371/journal.pone.0116508 (PMC4332506; doi:10.1371/journal.pone.0116508)
Supplement: S2 Table — (XLSX) [file pone.0116508.s005.xlsx]

## Sheet: C1 vs C3
Gene sets found to be significantly enriched (FDR < 0.25) in cluster 1 controls compared to cluster 3 controls by GSEA. The specific enriched genes are shown for the top 10 ranked gene sets
Gene Set	Size	P-value	FDR q-value	Significant Genes --->
PROTEIN_CATABOLIC_PROCESS	63	0	0.0158475	SYVN1	FBXL4	UBE2G1	MDM2	MDM4	SIAH2	FAF1	TSG101	SMURF1	UBE2I	UBR3	USP33	UBE2A	RNF217	ARIH1	UBE2D3	UBE2H	FBXO22	EDEM1	UBR5	PSMC5	RNF11	UBE3A	UBE2B	DERL2	SIAH1	SQSTM1	AMFR
NUCLEAR_EXPORT	30	0	0.0165715	UPF1	SMG7	GSK3B	DDX25	NUPL2	NUP107	SMG1	MALT1	RAE1	UHMK1	AGFG1	XPO6	NUP160	DUSP16
NUCLEAR_PORE	29	0	0.0237713	TPR	IPO5	RANBP2	RANGAP1	NUP88	NUTF2	GLE1	NUP153	NUP54	NUP98	NUP107	RAE1	AGFG1	NUP50	KPNA1	SENP2	NUP160
FEMALE_PREGNANCY	40	0	0.0247927	TEAD3	CLIC5	PSG3	ADM	LNPEP	FLT1	PSG9	PRLR	PSG4	PSG7	PSG11	ENDOU	INSL4	PSG6	CRH	PSG1
CELLULAR_PROTEIN_CATABOLIC_PROCESS	54	0	0.025123	SYVN1	FBXL4	UBE2G1	SIAH2	TSG101	SMURF1	UBE2I	UBR3	USP33	UBE2A	RNF217	ARIH1	UBE2D3	UBE2H	FBXO22	EDEM1	UBR5	PSMC5	RNF11	UBE3A	UBE2B	DERL2	SQSTM1	AMFR
ENDOMEMBRANE_SYSTEM	200	0	0.0295835	PIGS	COPB2	HSD3B2	TPR	ARCN1	CASP7	GOLGB1	DHCR7	STX10	IPO5	COG2	RANBP2	BNIP2	BCL2	DPM1	DDOST	RANGAP1	NUP88	NPC1	SYNRG	PIGK	NUTF2	LMAN1	GUCY2F	PIGA	SGMS1	EXT2	TAPBP	RAB14	QSOX1	CLCN3	GOLGA3	RPN2	EGFR	GLE1	ENTPD4	MAGT1	NUP153	ERLIN2	MYO6	ATP2C1	DOPEY1	DOLPP1	NUP54	NUP98	AFTPH
NUCLEAR_ENVELOPE_ENDOPLASMIC_RETICULUM_NETWORK	84	0	0.037163	PIGV	PIGS	HSD3B2	CASP7	DHCR7	DPM1	DDOST	PIGK	LMAN1	GUCY2F	PIGA	EXT2	TAPBP	RAB14	RPN2	MAGT1	ERLIN2	DOLPP1	XPO1	PIGO	ATF6	RAE1	ERP44	EDEM1	PSEN1	HSP90B1	ERLIN1	TUSC3	STT3A	TMPRSS3	SLC33A1	UBQLN4	DERL2	GPAA1	SERINC1	AMFR	HSD3B1
PROTEIN_SERINE_THREONINE_KINASE_ACTIVITY	195	0	0.0410726	MAPKAPK5	EXOSC10	ACVR2B	RPS6KA3	SGK1	GSK3B	LIMK2	ATM	PLK4	ACVR1	SIK3	CHUK	ROCK2	AKT2	NEK11	PRKCH	LMTK2	TSSK2	GTF2H1	MARK2	WNK1	MAP3K9	PIM1	TLK2	MAP3K13	ULK1	CDC42BPG	TGFBR1	RIPK1	PRKCE	SMG1	CLK2	CLK1	CSNK2A2	NIM1	UHMK1	CSNK1A1	SRPK1	MAP3K8	STK3	MAP4K3	TESK2	TLK1	ROCK1	PINK1	TAF1L
NUCLEAR_MEMBRANE	47	0	0.0494507	LMNB1	MATR3	TPR	DHCR7	IPO5	RANBP2	BCL2	RANGAP1	NUP88	NUTF2	GUCY2F	GLE1	NUP153	MYO6	NUP54	NUP98	NUP107	EPC1	RAE1	AGFG1	WTAP	PSEN1	NUP50	KPNA1	SENP2	NUP160
NUCLEAR_MEMBRANE_PART	40	0	0.0502277	LMNB1	MATR3	TPR	DHCR7	IPO5	RANBP2	RANGAP1	NUP88	NUTF2	GUCY2F	GLE1	NUP153	NUP54	NUP98	NUP107	RAE1	AGFG1	PSEN1	NUP50	KPNA1	SENP2	NUP160
PORE_COMPLEX	33	0	0.0507277
GOLGI_APPARATUS_PART	91	0	0.071002
CALCIUM_INDEPENDENT_CELL_CELL_ADHESION	18	0.0037037	0.07304
GOLGI_VESICLE_TRANSPORT	46	0	0.0736073
GOLGI_MEMBRANE	41	0.00186916	0.0744266
HISTONE_ACETYLTRANSFERASE_ACTIVITY	16	0.00197239	0.0749238
ENDOPLASMIC_RETICULUM_MEMBRANE	75	0.00169205	0.0749738
ORGANELLE_MEMBRANE	273	0	0.0769504
PEROXISOME_ORGANIZATION_AND_BIOGENESIS	15	0.00801603	0.0929998
INTEGRAL_TO_ORGANELLE_MEMBRANE	45	0.00188679	0.107507
INTRINSIC_TO_ORGANELLE_MEMBRANE	47	0.00362976	0.130923
RNA_EXPORT_FROM_NUCLEUS	18	0.00986193	0.132904
NUCLEAR_ENVELOPE	68	0.00183486	0.142554
ENDOPLASMIC_RETICULUM_PART	86	0	0.143295
N_ACETYLTRANSFERASE_ACTIVITY	20	0.00959693	0.144514
CYSTEINE_TYPE_PEPTIDASE_ACTIVITY	50	0.0018315	0.14502
PROTEIN_KINASE_ACTIVITY	273	0	0.145662
MEIOTIC_RECOMBINATION	11	0.0103734	0.15407
MYOBLAST_DIFFERENTIATION	15	0.00924214	0.156768
ENDOPLASMIC_RETICULUM	266	0	0.156842
INTRACELLULAR_TRANSPORT	258	0	0.160902
VESICLE_MEDIATED_TRANSPORT	179	0	0.16094
MEMBRANE_FUSION	25	0.012939	0.161949
ER_NUCLEAR_SIGNALING_PATHWAY	13	0.0221811	0.16345
ATP_DEPENDENT_HELICASE_ACTIVITY	25	0.011194	0.167581
APICOLATERAL_PLASMA_MEMBRANE	28	0.0140351	0.168073
PROTEIN_EXPORT_FROM_NUCLEUS	11	0.0215264	0.170867
ENDOSOME_TRANSPORT	21	0.0126354	0.172571
APICAL_JUNCTION_COMPLEX	28	0.0149533	0.175076
BIOPOLYMER_CATABOLIC_PROCESS	106	0	0.176492
ER_GOLGI_INTERMEDIATE_COMPARTMENT	23	0.018622	0.177216
TIGHT_JUNCTION	25	0.0138408	0.177229
PEROXISOMAL_MEMBRANE	13	0.0217822	0.183077
PHOSPHOTRANSFERASE_ACTIVITY_ALCOHOL_GROUP_AS_ACCEPTOR	320	0	0.188751
SMALL_CONJUGATING_PROTEIN_LIGASE_ACTIVITY	48	0.00907441	0.193312
MICROBODY_MEMBRANE	13	0.0334573	0.200434
ATP_DEPENDENT_RNA_HELICASE_ACTIVITY	17	0.0242086	0.201456
DNA_RECOMBINATION	37	0.0108303	0.202943
RNA_DEPENDENT_ATPASE_ACTIVITY	18	0.0260708	0.206209
SMALL_PROTEIN_CONJUGATING_ENZYME_ACTIVITY	49	0.017452	0.216371
ACID_AMINO_ACID_LIGASE_ACTIVITY	54	0.0129151	0.217206
PROTEIN_MODIFICATION_PROCESS	582	0	0.218051
GOLGI_STACK	12	0.0556622	0.218061
N_ACYLTRANSFERASE_ACTIVITY	22	0.0336879	0.218861
INTERFERON_GAMMA_PRODUCTION	14	0.0363985	0.218862
MUSCLE_CELL_DIFFERENTIATION	20	0.0305755	0.219925
UBIQUITIN_PROTEIN_LIGASE_ACTIVITY	46	0.0164835	0.22009
PROTEIN_AUTOPROCESSING	30	0.032967	0.220502
SIALYLTRANSFERASE_ACTIVITY	10	0.0391389	0.220686
ISOMERASE_ACTIVITY	34	0.0179533	0.220826
LIGASE_ACTIVITY_FORMING_CARBON_NITROGEN_BONDS	64	0.00865052	0.220983
REPRODUCTIVE_PROCESS	129	0.00335008	0.221179
TRANSFERASE_ACTIVITY_TRANSFERRING_PHOSPHORUS_CONTAINING_GROUPS	403	0.00149477	0.221434
CYSTEINE_TYPE_ENDOPEPTIDASE_ACTIVITY	37	0.0226843	0.221835
MEIOSIS_I	14	0.0298805	0.222434
INTERFERON_GAMMA_BIOSYNTHETIC_PROCESS	12	0.0419162	0.223238
PROTEIN_AMINO_ACID_AUTOPHOSPHORYLATION	29	0.02	0.223693
BIOPOLYMER_MODIFICATION	600	0	0.223707
REGULATION_OF_INTERFERON_GAMMA_BIOSYNTHETIC_PROCESS	11	0.0393258	0.225285
MACROMOLECULE_CATABOLIC_PROCESS	125	0	0.226458
KINASE_ACTIVITY	352	0	0.227253
MICROBODY_PART	14	0.0341113	0.227676
PEROXISOMAL_PART	14	0.0357143	0.23129
ACETYLTRANSFERASE_ACTIVITY	24	0.0355731	0.235383
CELLULAR_MACROMOLECULE_CATABOLIC_PROCESS	96	0.0121317	0.236651
POST_TRANSLATIONAL_PROTEIN_MODIFICATION	441	0	0.237041
PROTEIN_UBIQUITINATION	37	0.0283019	0.237055
STEROID_BIOSYNTHETIC_PROCESS	21	0.0306122	0.242668
PHOSPHOINOSITIDE_BINDING	18	0.0509091	0.248109
LIGASE_ACTIVITY	91	0.0102916	0.248872
[truncated: 41 more columns]
