# Supplementary material for: Large Scale Aggregate Microarray Analysis Reveals Three Distinct Molecular Subclasses of Human Preeclampsia
Source: PLoS One. 2015 Feb 13;10(2):e0116508. doi: 10.1371/journal.pone.0116508 (PMC4332506; doi:10.1371/journal.pone.0116508)
Supplement: S3 Table — (XLSX) [file pone.0116508.s006.xlsx]

## Sheet: C3 vs C1
GO gene sets found to be significantly enriched (FDR < 0.25) in cluster 3 controls compared to cluster 1 controls by GSEA. The specific enriched genes are shown for the top 10 ranked gene sets
Gene Set	Size	P-value	FDR q-value	Significant Genes --->
STRUCTURAL_CONSTITUENT_OF_RIBOSOME	72	0	0	RPL26	RPS21	RPL38	MRPL51	RPL39	RPS18	RPS8	RPS6	RPLP1	RPL31	RPLP2	RPL14	RPL13	RPL27	RPS27	RPS2	RPLP0	RPL29	RPS4X	RPL27A	RPS11	RPL34	RPL30	RPL5	RPL24	RPS24	RPL37	RPL28	RPL7	RPL35	MRPL41	RPS7	RPS3A	RPL13A	RPL18A	RPS15A	RPS20	RPL19	RPS9	RPL11	RPL9	RPS15	RPS4Y1	RPL7A	FAU	RPS29
PROTEINACEOUS_EXTRACELLULAR_MATRIX	82	0	0	LUM	COL6A3	MGP	NID2	COL5A1	COL5A3	LAMA4	FMOD	COL4A2	COL1A2	ADAMTS5	COL18A1	ADAMTS9	LTBP2	EFEMP2	COL5A2	COL16A1	COL3A1	CD248	HAPLN1	LAMB2	LAMB1	COMP	LAMA2	LTBP4	FBN1	FBLN5	MATN3	VCAN	COL15A1	AGRN	LAMC1	COL4A3	COL4A4	COL4A5	APLP1
EXTRACELLULAR_MATRIX_PART	50	0	0	LUM	COL6A3	NID2	COL5A1	COL5A3	LAMA4	COL4A2	COL1A2	COL18A1	EFEMP2	COL5A2	COL16A1	COL3A1	LAMB2	LAMB1	LAMA2	FBN1	COL15A1	AGRN	LAMC1	COL4A3	COL4A4	COL4A5	APLP1
EXTRACELLULAR_MATRIX	84	0	0	LUM	COL6A3	MGP	NID2	COL5A1	COL5A3	LAMA4	FMOD	COL4A2	COL1A2	ADAMTS5	COL18A1	ADAMTS9	LTBP2	EFEMP2	COL5A2	COL16A1	COL3A1	CD248	HAPLN1	LAMB2	LAMB1	COMP	LAMA2	LTBP4	FBN1	FBLN5	MATN3	VCAN	COL15A1	AGRN	LAMC1	COL4A3	COL4A4	COL4A5	APLP1
COLLAGEN	22	0	0	LUM	COL6A3	COL5A1	COL5A3	COL4A2	COL1A2	COL18A1	COL5A2	COL16A1	COL3A1	COL15A1	COL4A3	COL4A4	COL4A5
CELLULAR_DEFENSE_RESPONSE	44	0	0	TYROBP	HLA-G	LILRB2	ITK	C5AR1	LY96	CXCL9	KIR3DL2	MNDA	TRAT1	FAIM3	CXCR2	PRF1	LSP1	MICB	GNLY	FOSL1	LGALS3BP	CD5L	VEZF1	ADORA2B	CCL5
STRUCTURAL_MOLECULE_ACTIVITY	216	0	0.00114128	MGP	TPM2	MSN	LAMA4	LAMC3	COL4A2	RPL26	EPB42	EFEMP2	RPS21	CAV1	RPL38	MRPL51	LAMB1	COMP	MYH11	SPTAN1	RPL39	LAMA2	ACTB	RPS18	TPM1	RPS8	FBN1	MYL5	KRT2	MATN3	MAPT	RPS6	RPLP1	CORO1A	RPL31	RPLP2	RPL14	RPL13	RPL27	VIM	RPS27	AGRN	BICD1	RPS2	MYL6	RPLP0	RPL29	RPS4X	SORBS3
LOCOMOTORY_BEHAVIOR	82	0	0.00143364	CXCL10	CCL2	FPR1	CCL13	ITGB2	CXCL14	DOCK2	IL8	CCL3	C5AR1	RNASE2	CXCL9	C5	PLAUR	CDH13	CCL11	DEFB1	PROK2	CXCR2	RALA	PLD1	SCG2	NPY2R	CXCR4	CCL18	PF4	MAP2K1	CCL1	SLIT2	FOSL1	CXCL12	CMKLR1	CCL8	KAL1	SFTPD	CCL5	CXCL13	CCL16	CXCR3	CXCL6	CXCL11	CX3CR1	CCL21	TGFB2	NOVA1	CCRL1
INTEGRIN_BINDING	25	0	0.00419847	TGFBI	ACTN1	EGFL6	ADAMTS5	ICAM2	COL16A1	VWF	FBLN5	ICAM3	COL4A3	ECM2	ADAM23
CHEMOKINE_RECEPTOR_BINDING	36	0	0.00736559	CXCL10	CCL2	CXCL16	CCL13	CXCL14	IL8	CCL3	CXCL9	C5	CCL11	CCL18	PF4	CCL1	CXCL12	CCL8	CCL5	CXCL13	CCL16	CXCL6	CXCL11	CCL21	CCL20	CCL19	CCL7
EXTRACELLULAR_REGION_PART	281	0	0.00810214
CHEMOKINE_ACTIVITY	36	0	0.0105965
EXTRACELLULAR_REGION	375	0	0.0176563
ICOSANOID_METABOLIC_PROCESS	13	0	0.0176923
BASEMENT_MEMBRANE	33	0	0.0205878
DEFENSE_RESPONSE	233	0	0.021067
IMMUNE_RESPONSE	206	0	0.0394771
G_PROTEIN_COUPLED_RECEPTOR_BINDING	44	0	0.0400971
IMMUNE_SYSTEM_PROCESS	294	0	0.040974
ACTIVATION_OF_MAPK_ACTIVITY	38	0	0.0410719
EXTRACELLULAR_MATRIX_STRUCTURAL_CONSTITUENT	22	0	0.0532138
BONE_REMODELING	25	0	0.0576989
COLLAGEN_BINDING	11	0.00212314	0.0801933
LEUKOCYTE_CHEMOTAXIS	11	0.00638298	0.0811725
FATTY_ACID_BIOSYNTHETIC_PROCESS	13	0.00630252	0.0840569
COPPER_ION_BINDING	13	0.00587084	0.0858499
HUMORAL_IMMUNE_RESPONSE	26	0.00660793	0.089786
CHEMICAL_HOMEOSTASIS	136	0	0.0898766
ION_HOMEOSTASIS	111	0	0.0905153
RESPONSE_TO_EXTERNAL_STIMULUS	280	0	0.0909464
REGULATION_OF_G_PROTEIN_COUPLED_RECEPTOR_PROTEIN_SIGNALING_PATHWAY	22	0.00426439	0.092057
TISSUE_REMODELING	26	0.00420168	0.100297
CYTOKINE_ACTIVITY	87	0	0.100519
REGULATION_OF_NEUROTRANSMITTER_LEVELS	21	0.00411523	0.101939
CATION_HOMEOSTASIS	93	0	0.102466
POSITIVE_REGULATION_OF_CELL_CYCLE	15	0.00824742	0.103806
CELLULAR_CATION_HOMEOSTASIS	90	0.00234742	0.104557
LEUKOCYTE_MIGRATION	13	0.0163934	0.106966
G_PROTEIN_COUPLED_RECEPTOR_PROTEIN_SIGNALING_PATHWAY	306	0	0.109776
CYTOCHROME_C_OXIDASE_ACTIVITY	13	0.00796813	0.110501
REGULATION_OF_PROTEIN_IMPORT_INTO_NUCLEUS	15	0.0148936	0.11284
HETEROCYCLE_METABOLIC_PROCESS	26	0.00873363	0.113984
BRAIN_DEVELOPMENT	46	0.00886918	0.115548
PROTEIN_COMPLEX_BINDING	46	0.00221729	0.11652
ORGAN_DEVELOPMENT	517	0	0.129027
REGULATION_OF_MITOTIC_CELL_CYCLE	21	0.0150538	0.131526
INFLAMMATORY_RESPONSE	117	0	0.140016
EXTRACELLULAR_STRUCTURE_ORGANIZATION_AND_BIOGENESIS	28	0.010989	0.142266
HOMEOSTATIC_PROCESS	182	0	0.143426
REGULATION_OF_ANATOMICAL_STRUCTURE_MORPHOGENESIS	22	0.0145833	0.144315
INOSITOL_OR_PHOSPHATIDYLINOSITOL_PHOSPHODIESTERASE_ACTIVITY	11	0.0214592	0.151813
POSITIVE_REGULATION_OF_MAP_KINASE_ACTIVITY	43	0.0045977	0.169166
SECOND_MESSENGER_MEDIATED_SIGNALING	142	0	0.17449
BEHAVIOR	131	0	0.175908
FOCAL_ADHESION	12	0.030426	0.176067
MONOVALENT_INORGANIC_CATION_TRANSMEMBRANE_TRANSPORTER_ACTIVITY	32	0.0149893	0.176288
REGULATION_OF_CELL_PROLIFERATION	276	0	0.177626
CELLULAR_HOMEOSTASIS	123	0	0.177913
SKELETAL_DEVELOPMENT	93	0.00241546	0.177971
ADHERENS_JUNCTION	22	0.0238095	0.178719
POSITIVE_REGULATION_OF_HYDROLASE_ACTIVITY	51	0.00945627	0.183035
RESPONSE_TO_WOUNDING	171	0	0.196538
RNA_3END_PROCESSING	10	0.026749	0.197301
RECEPTOR_BINDING	318	0	0.20567
SYSTEM_DEVELOPMENT	765	0	0.205782
RHO_PROTEIN_SIGNAL_TRANSDUCTION	32	0.0226757	0.210125
EXTRACELLULAR_SPACE	202	0	0.215771
BASOLATERAL_PLASMA_MEMBRANE	31	0.0196937	0.216333
POSITIVE_REGULATION_OF_CELL_PROLIFERATION	131	0	0.216815
POTASSIUM_ION_TRANSPORT	53	0.0120192	0.217741
MESODERM_DEVELOPMENT	22	0.0319829	0.218364
REGULATION_OF_VIRAL_REPRODUCTION	10	0.0344828	0.226212
ORGAN_MORPHOGENESIS	131	0	0.229143
AMINE_RECEPTOR_ACTIVITY	32	0.0167364	0.242283
Canonical Pathways gene sets found to be significantly enriched (FDR < 0.25) in cluster 3 controls compared to cluster 1 controls by GSEA. The specific enriched genes are shown for the top 10 ranked gene sets
Gene Set	Size	P-value	FDR q-value	Significant Genes --->
KEGG_RIBOSOME	76	0	0	RPL26	RPL36	RPS21	RPL38	RPL12	RPL39	RPS18	RPS8	RPS6	RPLP1	RPL31	RPLP2	RPL14	RPL13	RPL27	RPS27	RPS2	RPLP0	RPL29	RPS4X	RPL27A	RPS27A	RPS11	RPL34	RPL30	RPL5	RPL23	RPL24	RPS24	RPL37	RPL28	RPS27L	RPL7	RPL35	RPL32	RPL36AL	UBA52	RPL36A	RPL26L1	RPS7	RPS3A	RPL13A	RPL18A	RPS15A	RPS20	RPL19
REACTOME_PEPTIDE_CHAIN_ELONGATION	75	0	0	RPL26	RPL36	RPS21	RPL38	RPL12	RPL39	RPS18	RPS8	RPS6	RPLP1	RPL31	RPLP2	RPL14	RPL13	RPL27	RPS27	RPS2	RPLP0	RPL29	RPS4X	RPL27A	RPS27A	RPS11	RPL34	RPL30	RPL5	RPL23	RPL24	RPS24	RPL37	RPL28	RPL7	RPL35	RPL32	UBA52	RPL36A	RPL26L1	RPS7	RPS3A	RPL13A	RPL18A	RPS15A	RPS20	RPL19	RPS9	RPL11
REACTOME_IMMUNOREGULATORY_INTERACTIONS_BETWEEN_A_LYMPHOID_AND_A_NON_LYMPHOID_CELL	48	0	0	VCAM1	TYROBP	HLA-G	IFITM1	LILRB3	ITGB2	HCST	B2M	ICAM1	LILRB1	ITGAL	ICAM2	LILRB2	CD81	KIR3DL2	CD40	HLA-F	C3	ICAM3	CD34	ULBP2	HLA-B	FCGR2B
REACTOME_3_UTR_MEDIATED_TRANSLATIONAL_REGULATION	94	0	0	RPL26	RPL36	RPS21	RPL38	RPL12	RPL39	RPS18	RPS8	RPS6	RPLP1	RPL31	RPLP2	RPL14	RPL13	RPL27	RPS27	RPS2	RPLP0	RPL29	RPS4X	RPL27A	RPS27A	RPS11	RPL34	RPL30	RPL5	RPL23	RPL24	RPS24	PABPC1	RPL37	RPL28	EIF3E	RPL7	RPL35	RPL32	UBA52	RPL36A	RPL26L1	RPS7	RPS3A	RPL13A	RPL18A	RPS15A	RPS20	EIF3D
KEGG_ALLOGRAFT_REJECTION	26	0	0	HLA-G	HLA-DMB	HLA-DQA1	HLA-DPA1	HLA-DRA	HLA-DMA	CD86	CD28	FAS	CD40	HLA-DRB3	HLA-F	HLA-DOA	HLA-DQB1	HLA-B	PRF1	GZMB	IFNG
KEGG_GRAFT_VERSUS_HOST_DISEASE	29	0	0	HLA-G	HLA-DMB	HLA-DQA1	HLA-DPA1	HLA-DRA	HLA-DMA	CD86	CD28	IL1A	KIR3DL2	FAS	HLA-DRB3	HLA-F	HLA-DOA	HLA-DQB1	HLA-B	PRF1	GZMB	IFNG	IL1B	IL6
REACTOME_INFLUENZA_VIRAL_RNA_TRANSCRIPTION_AND_REPLICATION	90	0	0	RPL26	RPL36	RPS21	RPL38	RPL12	RPL39	RPS18	RPS8	RPS6	RPLP1	RPL31	RPLP2	RPL14	RPL13	RPL27	POLR2I	RPS27	RPS2	RPLP0	RPL29	RPS4X	RPL27A	RPS27A	RPS11	RPL34	RPL30	RPL5	RPL23	RPL24	RPS24	RPL37	RPL28	RPL7	RPL35	RPL32	UBA52	RPL36A	POLR2L	RPL26L1	RPS7	RPS3A	GRSF1	RPL13A	RPL18A	RPS15A	RPS20
PID_INTEGRIN2_PATHWAY	25	0	0	VCAM1	TGFBI	ITGB2	JAM3	ICAM1	ITGAL	ICAM2	CYR61	FCGR2A	FGB	F10	SPON2	PLAUR	C3	ICAM3	FGG
PID_INTEGRIN1_PATHWAY	63	0	0	COL6A3	VCAM1	COL6A1	TGFBI	COL5A1	COL1A1	LAMA4	COL1A2	COL18A1	COL5A2	COL3A1	FN1	JAM2	LAMB2	COL6A2	LAMB1	CD81	THBS1	CD14	LAMA2	FGB	PLAUR	FBN1	COL4A1	CSPG4	VTN	F13A1	FGG	LAMC1	COL4A3	COL4A4	COL4A5	ITGA9
KEGG_TYPE_I_DIABETES_MELLITUS	34	0	0	HLA-G	HLA-DMB	HLA-DQA1	HLA-DPA1	HLA-DRA	HLA-DMA	CD86	CD28	IL1A	FAS	HLA-DRB3	HLA-F	HLA-DOA	HLA-DQB1	HLA-B	PRF1	GZMB	IFNG	IL1B	PTPRN2
REACTOME_SRP_DEPENDENT_COTRANSLATIONAL_PROTEIN_TARGETING_TO_MEMBRANE	98	0	0
KEGG_AUTOIMMUNE_THYROID_DISEASE	28	0	0
REACTOME_NONSENSE_MEDIATED_DECAY_ENHANCED_BY_THE_EXON_JUNCTION_COMPLEX	95	0	0
KEGG_ASTHMA	20	0	0
KEGG_VIRAL_MYOCARDITIS	57	0	6.83616e-05
REACTOME_NCAM1_INTERACTIONS	39	0	0.000128836
KEGG_INTESTINAL_IMMUNE_NETWORK_FOR_IGA_PRODUCTION	35	0	0.000208013
BIOCARTA_INTRINSIC_PATHWAY	20	0	0.000218961
REACTOME_COLLAGEN_FORMATION	52	0	0.000231125
REACTOME_FORMATION_OF_THE_TERNARY_COMPLEX_AND_SUBSEQUENTLY_THE_43S_COMPLEX	42	0	0.000244721
REACTOME_RESPONSE_TO_ELEVATED_PLATELET_CYTOSOLIC_CA2_	70	0	0.000299376
REACTOME_TRANSLATION	134	0	0.000463029
BIOCARTA_CLASSIC_PATHWAY	12	0	0.000484076
KEGG_PRION_DISEASES	34	0	0.000626651
REACTOME_INTERFERON_ALPHA_BETA_SIGNALING	47	0	0.000684113
BIOCARTA_LAIR_PATHWAY	15	0	0.000986966
KEGG_GAP_JUNCTION	79	0	0.00103119
KEGG_ECM_RECEPTOR_INTERACTION	73	0	0.00128181
REACTOME_INTEGRIN_CELL_SURFACE_INTERACTIONS	75	0	0.00132601
PID_INTEGRIN3_PATHWAY	41	0	0.00137337
REACTOME_ACTIVATION_OF_THE_MRNA_UPON_BINDING_OF_THE_CAP_BINDING_COMPLEX_AND_EIFS_AND_SUBSEQUENT_BINDING_TO_43S	49	0	0.00141515
REACTOME_INFLUENZA_LIFE_CYCLE	118	0	0.00143585
REACTOME_POST_CHAPERONIN_TUBULIN_FOLDING_PATHWAY	16	0	0.00166842
BIOCARTA_GRANULOCYTES_PATHWAY	13	0	0.00171898
REACTOME_INTERFERON_GAMMA_SIGNALING	50	0	0.00186245
REACTOME_EXTRACELLULAR_MATRIX_ORGANIZATION	77	0	0.00189933
BIOCARTA_INFLAM_PATHWAY	19	0	0.00258973
REACTOME_NCAM_SIGNALING_FOR_NEURITE_OUT_GROWTH	64	0	0.00280178
REACTOME_SMOOTH_MUSCLE_CONTRACTION	21	0	0.00289516
KEGG_LEISHMANIA_INFECTION	59	0	0.00447982
PID_SYNDECAN_1_PATHWAY	44	0	0.00459182
REACTOME_MUSCLE_CONTRACTION	41	0	0.0060809
BIOCARTA_CTL_PATHWAY	11	0	0.00603532
BIOCARTA_IL17_PATHWAY	14	0.00194553	0.00631293
KEGG_COMPLEMENT_AND_COAGULATION_CASCADES	59	0	0.00712219
BIOCARTA_AMI_PATHWAY	20	0.00215983	0.00708169
BIOCARTA_COMP_PATHWAY	17	0.002	0.00779028
REACTOME_FORMATION_OF_FIBRIN_CLOT_CLOTTING_CASCADE	26	0.00209205	0.00782819
PID_WNT_SIGNALING_PATHWAY	26	0.00205761	0.00912352
REACTOME_INTERFERON_SIGNALING	125	0	0.0103766
BIOCARTA_ERYTH_PATHWAY	13	0	0.0113232
KEGG_VASCULAR_SMOOTH_MUSCLE_CONTRACTION	103	0	0.0116599
REACTOME_CHEMOKINE_RECEPTORS_BIND_CHEMOKINES	47	0	0.0131508
REACTOME_G_ALPHA_I_SIGNALLING_EVENTS	166	0	0.0135784
BIOCARTA_THELPER_PATHWAY	10	0.00413223	0.0164134
REACTOME_INTRINSIC_PATHWAY	12	0.00430108	0.0164421
REACTOME_PEPTIDE_LIGAND_BINDING_RECEPTORS	154	0	0.0167747
KEGG_ARACHIDONIC_ACID_METABOLISM	44	0	0.0178239
BIOCARTA_TCYTOTOXIC_PATHWAY	10	0.00205761	0.0198217
KEGG_ANTIGEN_PROCESSING_AND_PRESENTATION	53	0	0.0206523
BIOCARTA_ACE2_PATHWAY	12	0	0.021116
KEGG_CALCIUM_SIGNALING_PATHWAY	166	0	0.0234377
KEGG_PORPHYRIN_AND_CHLOROPHYLL_METABOLISM	24	0.00226757	0.0248133
KEGG_CELL_ADHESION_MOLECULES_CAMS	111	0	0.0251626
REACTOME_GENERATION_OF_SECOND_MESSENGER_MOLECULES	22	0.00220751	0.0281351
BIOCARTA_VITCB_PATHWAY	11	0.00618557	0.028523
PID_INTEGRIN_A4B1_PATHWAY	30	0.00225734	0.0286492
BIOCARTA_NO2IL12_PATHWAY	16	0.00638298	0.0287592
REACTOME_PLATELET_ACTIVATION_SIGNALING_AND_AGGREGATION	177	0	0.0296041
PID_S1P_S1P1_PATHWAY	21	0.00437637	0.0289206
BIOCARTA_SET_PATHWAY	11	0.00990099	0.0293338
REACTOME_COMPLEMENT_CASCADE	25	0	0.0336736
REACTOME_FORMATION_OF_ATP_BY_CHEMIOSMOTIC_COUPLING	12	0.00406504	0.0393504
PID_AVB3_INTEGRIN_PATHWAY	73	0.00219298	0.0390793
REACTOME_FORMATION_OF_TUBULIN_FOLDING_INTERMEDIATES_BY_CCT_TRIC	19	0.00638298	0.0401121
REACTOME_PLC_BETA_MEDIATED_EVENTS	38	0	0.0407469
REACTOME_COMMON_PATHWAY	13	0.00401606	0.0424265
BIOCARTA_PLATELETAPP_PATHWAY	13	0.00804829	0.0450669
BIOCARTA_AHSP_PATHWAY	11	0.00204082	0.0466851
REACTOME_POTASSIUM_CHANNELS	90	0	0.0470882
REACTOME_KERATAN_SULFATE_DEGRADATION	10	0.0151844	0.0474795
REACTOME_GPCR_LIGAND_BINDING	340	0	0.0471333
REACTOME_CLASS_A1_RHODOPSIN_LIKE_RECEPTORS	251	0	0.0473635
REACTOME_CGMP_EFFECTS	17	0.0106838	0.0561464
KEGG_FOCAL_ADHESION	186	0	0.0582724
REACTOME_INITIAL_TRIGGERING_OF_COMPLEMENT	12	0.0123457	0.0602873
REACTOME_NITRIC_OXIDE_STIMULATES_GUANYLATE_CYCLASE	23	0.0110375	0.0675833
KEGG_SYSTEMIC_LUPUS_ERYTHEMATOSUS	96	0.00235294	0.0681643
PID_FOXM1PATHWAY	39	0.00928074	0.0682848
REACTOME_PLATELET_CALCIUM_HOMEOSTASIS	14	0.0144928	0.0790265
PID_AP1_PATHWAY	61	0.00700935	0.0791434
SA_MMP_CYTOKINE_CONNECTION	14	0.0161943	0.0839281
REACTOME_METABOLISM_OF_PORPHYRINS	13	0.0187891	0.0845849
BIOCARTA_CDK5_PATHWAY	11	0.0185567	0.087824
KEGG_DILATED_CARDIOMYOPATHY	82	0	0.0887583
REACTOME_PHOSPHORYLATION_OF_CD3_AND_TCR_ZETA_CHAINS	11	0.0319361	0.0912156
REACTOME_AXON_GUIDANCE	228	0	0.0917107
REACTOME_CELL_EXTRACELLULAR_MATRIX_INTERACTIONS	12	0.0241935	0.0922545
REACTOME_GPCR_DOWNSTREAM_SIGNALING	466	0	0.0953451
BIOCARTA_DC_PATHWAY	16	0.0403397	0.095834
REACTOME_CHONDROITIN_SULFATE_BIOSYNTHESIS	15	0.0157791	0.0973553
REACTOME_SIGNALING_BY_GPCR	566	0	0.0981178
BIOCARTA_STEM_PATHWAY	11	0.0163265	0.0985487
REACTOME_PREFOLDIN_MEDIATED_TRANSFER_OF_SUBSTRATE_TO_CCT_TRIC	25	0.012931	0.0989533
REACTOME_ACYL_CHAIN_REMODELLING_OF_PI	13	0.0238095	0.105665
KEGG_CARDIAC_MUSCLE_CONTRACTION	68	0.0022779	0.109735
PID_ENDOTHELINPATHWAY	60	0.00461894	0.111394
BIOCARTA_NKT_PATHWAY	21	0.0303688	0.114884
REACTOME_CRMPS_IN_SEMA3A_SIGNALING	14	0.0401606	0.114921
BIOCARTA_TH1TH2_PATHWAY	15	0.0388769	0.114933
REACTOME_CA_DEPENDENT_EVENTS	26	0.0281385	0.115471
KEGG_NATURAL_KILLER_CELL_MEDIATED_CYTOTOXICITY	101	0.0025641	0.115826
PID_ANTHRAXPATHWAY	17	0.0163934	0.116044
REACTOME_RECEPTOR_LIGAND_BINDING_INITIATES_THE_SECOND_PROTEOLYTIC_CLEAVAGE_OF_NOTCH_RECEPTOR	11	0.0351562	0.116054
REACTOME_ACTIVATION_OF_KAINATE_RECEPTORS_UPON_GLUTAMATE_BINDING	29	0.0313152	0.116294
KEGG_HEMATOPOIETIC_CELL_LINEAGE	70	0.00911162	0.116333
KEGG_CYTOKINE_CYTOKINE_RECEPTOR_INTERACTION	206	0	0.117293
BIOCARTA_EXTRINSIC_PATHWAY	13	0.05625	0.120709
REACTOME_METABOLISM_OF_MRNA	191	0	0.121389
REACTOME_GLUCONEOGENESIS	31	0.0356394	0.125035
BIOCARTA_LECTIN_PATHWAY	10	0.0268041	0.125073
REACTOME_SIGNALING_BY_PDGF	113	0.00225734	0.125471
BIOCARTA_CCR5_PATHWAY	17	0.0311203	0.125918
PID_AR_NONGENOMIC_PATHWAY	30	0.029661	0.129448
REACTOME_IL_6_SIGNALING	10	0.0237581	0.131156
PID_MYC_REPRESSPATHWAY	60	0.00886918	0.13212
REACTOME_STRIATED_MUSCLE_CONTRACTION	24	0.0283843	0.132587
REACTOME_G_ALPHA_S_SIGNALLING_EVENTS	106	0	0.13461
BIOCARTA_SRCRPTP_PATHWAY	11	0.0496894	0.137111
REACTOME_GRB2_SOS_PROVIDES_LINKAGE_TO_MAPK_SIGNALING_FOR_INTERGRINS_	15	0.0354167	0.145669
REACTOME_ACYL_CHAIN_REMODELLING_OF_PC	20	0.0481696	0.146283
PID_BETACATENIN_NUC_PATHWAY	77	0.00697674	0.155341
PID_A6B1_A6B4_INTEGRIN_PATHWAY	44	0.0323276	0.155704
REACTOME_REVERSIBLE_HYDRATION_OF_CARBON_DIOXIDE	11	0.0536779	0.161513
REACTOME_RESPIRATORY_ELECTRON_TRANSPORT_ATP_SYNTHESIS_BY_CHEMIOSMOTIC_COUPLING_AND_HEAT_PRODUCTION_BY_UNCOUPLING_PROTEINS_	77	0.0178971	0.164397
PID_FCER1PATHWAY	57	0.0215054	0.169606
BIOCARTA_CDMAC_PATHWAY	15	0.0466102	0.176992
BIOCARTA_SPPA_PATHWAY	19	0.0477223	0.178503
REACTOME_GLUCAGON_SIGNALING_IN_METABOLIC_REGULATION	29	0.0384615	0.178805
REACTOME_DAG_AND_IP3_SIGNALING	28	0.062069	0.179277
REACTOME_INWARDLY_RECTIFYING_K_CHANNELS	27	0.0538793	0.179874
REACTOME_TANDEM_PORE_DOMAIN_POTASSIUM_CHANNELS	12	0.0748299	0.17994
REACTOME_PD1_SIGNALING	13	0.0576132	0.180198
REACTOME_ACYL_CHAIN_REMODELLING_OF_PE	18	0.0470085	0.180216
KEGG_PATHOGENIC_ESCHERICHIA_COLI_INFECTION	48	0.01566	0.180805
KEGG_OXIDATIVE_PHOSPHORYLATION	107	0.00501253	0.181319
REACTOME_METABOLISM_OF_RNA	229	0	0.182357
KEGG_MELANOGENESIS	97	0.00717703	0.187342
KEGG_PRIMARY_IMMUNODEFICIENCY	31	0.0355649	0.187927
REACTOME_HEMOSTASIS	398	0	0.188119
REACTOME_OPIOID_SIGNALLING	71	0.0139211	0.18876
PID_IL8CXCR2_PATHWAY	34	0.0511628	0.190768
KEGG_ALZHEIMERS_DISEASE	149	0.00977995	0.190808
BIOCARTA_G1_PATHWAY	27	0.063745	0.192443
KEGG_LINOLEIC_ACID_METABOLISM	18	0.0626305	0.194331
REACTOME_G_BETA_GAMMA_SIGNALLING_THROUGH_PLC_BETA	18	0.0745968	0.19753
KEGG_OTHER_GLYCAN_DEGRADATION	15	0.0820734	0.197864
REACTOME_PRE_NOTCH_TRANSCRIPTION_AND_TRANSLATION	18	0.0655391	0.198298
BIOCARTA_RANKL_PATHWAY	13	0.0699153	0.200369
PID_UPA_UPAR_PATHWAY	40	0.027088	0.203147
PID_IL12_2PATHWAY	57	0.0418605	0.207028
REACTOME_INHIBITION_OF_INSULIN_SECRETION_BY_ADRENALINE_NORADRENALINE	22	0.0692641	0.207066
BIOCARTA_PARKIN_PATHWAY	11	0.0853659	0.207225
REACTOME_GLUCAGON_TYPE_LIGAND_RECEPTORS	30	0.062635	0.213121
REACTOME_G_ALPHA_Z_SIGNALLING_EVENTS	41	0.044289	0.213277
REACTOME_SEMAPHORIN_INTERACTIONS	60	0.0377778	0.214531
REACTOME_METABOLISM_OF_CARBOHYDRATES	206	0.0027933	0.221551
PID_AMB2_NEUTROPHILS_PATHWAY	39	0.0548926	0.227178
KEGG_GLYCOSAMINOGLYCAN_BIOSYNTHESIS_CHONDROITIN_SULFATE	19	0.0854701	0.228128
REACTOME_THROMBIN_SIGNALLING_THROUGH_PROTEINASE_ACTIVATED_RECEPTORS_PARS	27	0.0479303	0.22819
KEGG_BASE_EXCISION_REPAIR	32	0.0597345	0.228194
BIOCARTA_CTLA4_PATHWAY	16	0.0836735	0.230242
PID_INTEGRIN4_PATHWAY	11	0.104294	0.231033
REACTOME_CHONDROITIN_SULFATE_DERMATAN_SULFATE_METABOLISM	40	0.0485651	0.234603
REACTOME_ADENYLATE_CYCLASE_INHIBITORY_PATHWAY	12	0.0940695	0.234637
REACTOME_BILE_ACID_AND_BILE_SALT_METABOLISM	17	0.0969163	0.23633
KEGG_CHEMOKINE_SIGNALING_PATHWAY	166	0.0078534	0.23858
REACTOME_G_PROTEIN_ACTIVATION	24	0.0695067	0.238836
KEGG_PYRUVATE_METABOLISM	37	0.0610022	0.238952
PID_IL12_STAT4PATHWAY	29	0.0672269	0.242851
[truncated: 54 more columns]
