# Supplementary material for: Large Scale Aggregate Microarray Analysis Reveals Three Distinct Molecular Subclasses of Human Preeclampsia
Source: PLoS One. 2015 Feb 13;10(2):e0116508. doi: 10.1371/journal.pone.0116508 (PMC4332506; doi:10.1371/journal.pone.0116508)
Supplement: S4 Table — (XLSX) [file pone.0116508.s007.xlsx]

## Sheet: PE vs C
The 1295 genes significantly upregulated (adjusted p<0.01) in the PE samples compared to the controls by limma. The top 10 genes (in bold) were further utilized in Figures 4b and 4c
Symbol	Log fold-change in PE over C	Average expression across all samples	t-statistic	P-value	Adjusted p-value	B-statistic
LEP	1.73718	8.7948	12.4371	5.78001e-26	8.46944e-22	47.8465
HTRA4	1.0328	8.09438	10.7796	3.54354e-21	1.73079e-17	37.238
FSTL3	0.955427	9.21569	9.42161	2.34375e-17	4.6066e-14	28.7595
LHB	0.772916	9.2053	7.15141	2.14207e-11	6.67824e-09	15.5412
TREM1	0.737644	7.55063	9.91927	9.66768e-19	2.83321e-15	31.8328
ENG	0.686838	9.0162	11.3313	9.24664e-23	6.77455e-19	40.7495
PAPPA2	0.683079	8.74678	9.41052	2.51503e-17	4.6066e-14	28.6915
FLT1	0.608691	8.66804	8.4216	1.19941e-14	8.17111e-12	22.7473
INHBA	0.599733	8.36365	7.81458	4.6086e-13	2.25099e-10	19.2335
INHA	0.59707	8.10246	9.35124	3.66403e-17	5.96545e-14	28.3287
PVRL4	0.591536	8.1919	8.99793	3.39532e-16	4.52288e-13	26.1826
BHLHE40	0.550082	8.69888	7.05965	3.59448e-11	1.03274e-08	15.0439
ANKRD37	0.538798	7.64743	7.18956	1.72555e-11	5.49664e-09	15.749
KRT19	0.52882	9.69018	8.37212	1.62184e-14	1.03325e-11	22.4566
SERPINA3	0.527889	7.50706	5.34968	2.68148e-07	1.654e-05	6.51459
PROCR	0.513564	8.88499	8.64669	3.01294e-15	2.4527e-12	24.0785
RDH13	0.512438	8.45849	8.75072	1.58361e-15	1.54698e-12	24.6983
CGB1	0.511946	8.26194	5.97429	1.22787e-08	1.28514e-06	9.4536
HK2	0.509333	7.35306	8.75117	1.57916e-15	1.54698e-12	24.7011
CRH	0.499114	10.3999	4.1628	4.8882e-05	0.00110706	1.60303
SPAG4	0.48344	7.52537	9.66648	4.91171e-18	1.19952e-14	30.2659
PNCK	0.483361	7.46921	6.72937	2.24816e-10	4.63976e-08	13.284
SASH1	0.482491	8.66611	8.91027	5.87225e-16	6.61893e-13	25.6545
HEXB	0.471302	10.2012	9.13277	1.45658e-16	2.13433e-13	26.9983
ERRFI1	0.466069	9.00292	7.64182	1.27287e-12	5.65194e-10	18.2558
HILPDA	0.465957	8.18231	7.31852	8.27218e-12	2.88601e-09	16.4557
TPBG	0.465157	7.97728	8.97737	3.86154e-16	4.71526e-13	26.0585
PLIN2	0.454973	9.53951	5.34827	2.69948e-07	1.65504e-05	6.50823
EBI3	0.453282	10.3613	5.62534	7.06356e-08	5.31651e-06	7.78414
SIGLEC6	0.449223	8.1734	8.14101	6.57328e-14	3.56734e-11	21.1086
LIMCH1	0.447467	8.49391	6.4491	1.02506e-09	1.63263e-07	11.8294
NDRG1	0.446808	9.17114	7.62779	1.38165e-12	5.95452e-10	18.1769
CST6	0.435832	8.00195	6.4024	1.31514e-09	1.88928e-07	11.5907
BCL6	0.418968	7.87666	7.85588	3.60937e-13	1.82373e-10	19.4687
DIO2	0.409785	7.37342	6.22799	3.30423e-09	4.21016e-07	10.7087
CCSAP	0.407578	8.17738	6.99815	5.07492e-11	1.32791e-08	14.7126
SLCO4A1	0.403636	8.04797	4.38211	2.00344e-05	0.000544646	2.43806
GREM2	0.39795	7.56463	6.87744	9.94114e-11	2.27606e-08	14.0671
COL17A1	0.39782	7.95461	4.69512	5.30052e-06	0.00018581	3.68875
NRIP1	0.393007	8.35931	5.89375	1.84965e-08	1.77144e-06	9.06227
AQPEP	0.387978	8.17922	5.32237	3.05288e-07	1.83335e-05	6.39132
SLCO2A1	0.386236	9.36395	5.49722	1.32027e-07	9.10364e-06	7.1885
ERO1L	0.385269	7.62861	10.2913	8.66249e-20	3.17329e-16	34.158
CYP2J2	0.382018	8.43431	7.22958	1.3745e-11	4.47567e-09	15.9676
LIMD1	0.378206	7.29366	5.76366	3.55856e-08	3.04933e-06	8.43777
VWCE	0.375676	7.42233	6.03497	8.99723e-09	9.79285e-07	9.75073
SLC6A8	0.36974	7.78278	8.67292	2.56256e-15	2.20877e-12	24.2345
TMEM45A	0.369227	8.03999	5.67278	5.59029e-08	4.40401e-06	8.00707
NEK11	0.367175	7.35243	8.4179	1.22681e-14	8.17111e-12	22.7255
FAM43A	0.366956	8.24324	6.56286	5.56185e-10	9.36756e-08	12.4153
MFAP5	0.358378	9.18781	6.85544	1.12294e-10	2.53145e-08	13.9501
BTNL9	0.357986	6.91871	6.41874	1.20544e-09	1.80239e-07	11.6741
CEBPA	0.352121	9.05789	7.46531	3.55369e-12	1.33519e-09	17.2681
QPCT	0.349508	7.50259	8.14842	6.2863e-14	3.54281e-11	21.1516
LYN	0.349115	8.97219	5.50456	1.27409e-07	8.84796e-06	7.22238
INSL4	0.343219	8.9893	5.10161	8.57206e-07	4.07813e-05	5.41145
ENTPD1	0.342212	8.39163	3.98656	9.76871e-05	0.00188591	0.957508
ARHGEF4	0.341821	6.83878	5.38632	2.25151e-07	1.44067e-05	6.68072
IGSF8	0.341799	7.259	7.69882	9.11413e-13	4.30804e-10	18.5772
CA4	0.341171	7.57221	6.5023	7.70704e-10	1.25479e-07	12.1027
HTRA1	0.33785	10.2745	5.02897	1.1962e-06	5.40984e-05	5.0957
MAN1C1	0.337351	9.37028	4.82714	2.96731e-06	0.000113078	4.23631
GADD45G	0.336964	8.57619	6.10187	6.37197e-09	7.29442e-07	10.0805
OLAH	0.334645	8.57449	4.32821	2.50221e-05	0.000646646	2.22962
ASTE1	0.332939	7.51575	6.65245	3.42177e-10	6.39136e-08	12.8811
GAPDH	0.331387	9.25866	6.08314	7.0196e-09	7.91217e-07	9.98799
FAM184A	0.331211	8.20111	7.14482	2.22343e-11	6.78748e-09	15.5054
GPT2	0.326581	7.51859	7.24058	1.29105e-11	4.2995e-09	16.0278
SH3BP5	0.324012	7.74144	5.89431	1.8444e-08	1.77144e-06	9.06499
GPX3	0.323948	9.15643	5.62676	7.01443e-08	5.31651e-06	7.79079
SCARB1	0.322551	9.68226	6.72492	2.30365e-10	4.68824e-08	13.2606
GPER	0.320955	7.73849	4.24206	3.55484e-05	0.000862402	1.90081
EFNB1	0.319972	7.84689	7.47722	3.31716e-12	1.27911e-09	17.3343
KIF2A	0.319562	8.64637	5.19781	5.48623e-07	2.81083e-05	5.83471
NUCB2	0.316953	9.02939	5.73914	4.02159e-08	3.38043e-06	8.3211
SYDE1	0.315632	8.67024	5.68633	5.22778e-08	4.18594e-06	8.07098
TRIM24	0.315079	7.61547	8.35072	1.84748e-14	1.12796e-11	22.3311
PLA2G16	0.315078	8.66999	8.04294	1.18438e-13	6.19812e-11	20.5416
LRRC1	0.314126	8.27452	5.84547	2.36055e-08	2.12203e-06	8.82944
SEMA4C	0.313662	7.5219	6.20626	3.7022e-09	4.63661e-07	10.5999
MIF	0.313642	9.5834	7.38766	5.56214e-12	2.03755e-09	16.8373
ARID3A	0.313196	8.88026	6.7739	1.76077e-10	3.73921e-08	13.5184
CFB	0.312905	8.63132	4.2771	3.08364e-05	0.000769754	2.0339
NEURL	0.312189	7.28541	6.39716	1.35236e-09	1.9239e-07	11.564
ARRDC3	0.31133	8.17238	4.83881	2.81736e-06	0.000109214	4.2853
SPTLC3	0.31069	8.85284	5.79072	3.10811e-08	2.7109e-06	8.56689
RASSF7	0.30972	7.99176	6.61693	4.15037e-10	7.60193e-08	12.696
FAM107B	0.307798	8.69243	4.95486	1.67487e-06	7.07258e-05	4.77706
INSIG1	0.306155	8.45627	5.01034	1.30223e-06	5.78229e-05	5.01527
SLC16A3	0.304495	8.86055	5.47421	1.47571e-07	9.87377e-06	7.08257
STS	0.303305	8.43537	5.15483	6.70145e-07	3.29518e-05	5.64489
BIN2	0.303193	7.42921	5.80798	2.85048e-08	2.5314e-06	8.64945
WDR60	0.297102	7.71588	8.43148	1.12917e-14	8.17111e-12	22.8054
IL1RAP	0.296354	8.03684	6.71144	2.47999e-10	4.91071e-08	13.1898
CYP11A1	0.294787	10.0934	5.5723	9.16149e-08	6.71216e-06	7.5364
FKBP2	0.294639	8.18166	6.24341	3.04751e-09	3.91712e-07	10.7861
PSG11	0.294324	9.96742	4.10851	6.06454e-05	0.00130874	1.40172
CBR1	0.293749	7.76843	4.48976	1.27763e-05	0.00038051	2.86049
LAIR2	0.29301	7.57218	3.4483	0.000704012	0.00853258	-0.867306
C7orf49	0.289527	7.98188	5.31565	3.15174e-07	1.84087e-05	6.36103
ZNF175	0.289248	7.53143	4.90962	2.05339e-06	8.45176e-05	4.5843
TPI1	0.289124	8.66111	7.54049	2.29819e-12	9.62154e-10	17.6873
ARNT2	0.287041	7.25147	4.50898	1.17801e-05	0.000359611	2.9368
SEMA7A	0.286587	8.17486	5.69709	4.95635e-08	4.03474e-06	8.12181
ARHGEF16	0.285881	7.7208	5.8902	1.88322e-08	1.79187e-06	9.0451
RASEF	0.284199	7.39338	4.90249	2.12017e-06	8.67112e-05	4.55404
KIT	0.283988	7.36513	5.70601	4.7418e-08	3.88166e-06	8.16401
NPNT	0.283945	7.23275	7.04237	3.9608e-11	1.09505e-08	14.9507
C12orf75	0.282804	8.04932	4.67836	5.70108e-06	0.000197957	3.62007
ZNF114	0.282763	6.98841	4.67143	5.87519e-06	0.00020352	3.59171
DLX5	0.281855	8.34212	5.33616	2.85943e-07	1.73856e-05	6.45352
FLNB	0.281154	8.3944	6.83564	1.25289e-10	2.7816e-08	13.845
TREML2	0.280733	8.3884	3.4048	0.000818091	0.00943154	-1.0048
DUSP1	0.278253	10.1051	3.92728	0.000122693	0.00225008	0.745586
C16orf74	0.276743	7.72797	5.62501	7.07513e-08	5.31651e-06	7.78258
QSOX1	0.274997	8.16153	4.77327	3.76492e-06	0.000138612	4.01149
GDPD3	0.273938	7.85749	5.57561	9.01469e-08	6.6378e-06	7.55179
SFXN3	0.271498	7.94797	6.98547	5.44799e-11	1.37637e-08	14.6445
RFK	0.269198	7.33537	6.59737	4.61451e-10	8.24591e-08	12.5943
DNAJC3	0.266817	7.98741	4.84455	2.74643e-06	0.000106747	4.30939
SERTAD4	0.266168	7.62252	5.13128	7.47444e-07	3.63864e-05	5.54136
LDHA	0.263467	9.2125	4.44085	1.56888e-05	0.00045076	2.66756
SLC2A3	0.25775	8.08978	4.90773	2.07086e-06	8.49979e-05	4.57629
PREX1	0.257628	7.45383	5.94943	1.39387e-08	1.40858e-06	9.33246
TMEM141	0.256895	8.50616	6.57229	5.2854e-10	9.21988e-08	12.4642
SLC2A1	0.256877	9.97465	5.4325	1.80433e-07	1.17886e-05	6.89129
EPS8L1	0.254045	8.29274	4.53381	1.06042e-05	0.000329201	3.03569
CLIC3	0.25361	9.53365	4.68399	5.56336e-06	0.000194095	3.64312
SH3PXD2A	0.253164	8.47822	6.65396	3.39377e-10	6.39136e-08	12.889
HN1L	0.252774	7.96162	5.9024	1.77029e-08	1.71788e-06	9.10415
SLC1A6	0.252288	6.94017	4.21906	3.90086e-05	0.000923414	1.81392
MMP11	0.251239	9.77006	4.20147	4.18691e-05	0.000976924	1.74775
NT5E	0.251046	8.59444	4.58561	8.50323e-06	0.000273241	3.24346
GUCA2A	0.247604	7.71447	4.83663	2.84477e-06	0.000109985	4.27615
AQP1	0.245258	7.32314	4.80747	3.23754e-06	0.00012102	4.15398
FLVCR2	0.243628	8.36666	5.51064	1.23706e-07	8.67302e-06	7.25046
EDEM2	0.242652	8.36394	4.91055	2.04481e-06	8.44018e-05	4.58826
PPP1R12C	0.241816	7.83849	7.08949	3.0387e-11	8.9052e-09	15.2053
ILVBL	0.239246	8.82127	5.67601	5.50166e-08	4.3813e-06	8.02231
C4orf26	0.239099	7.595	4.22133	3.86534e-05	0.000916847	1.82247
DDR1	0.239007	8.09612	5.8517	2.28766e-08	2.09507e-06	8.85937
LYPD3	0.238444	7.83444	4.43414	1.6135e-05	0.000461769	2.64123
PIK3CB	0.238233	7.88125	3.88195	0.0001458	0.00256165	0.585344
KCNF1	0.238106	6.92156	4.69413	5.32357e-06	0.000186172	3.68466
CDO1	0.237977	9.12056	4.38613	1.97036e-05	0.000539658	2.45369
CORO2A	0.237117	7.21682	6.34938	1.74292e-09	2.36472e-07	11.321
SERPINE1	0.236058	9.36019	4.01259	8.83146e-05	0.00173468	1.05139
TUBA4A	0.234919	7.48446	5.47501	1.47005e-07	9.87377e-06	7.08623
GPR126	0.234804	8.76951	3.57186	0.000455962	0.00612394	-0.468463
PHYHIP	0.234501	6.97262	5.87093	2.076e-08	1.94998e-06	8.95205
P4HA1	0.233143	7.66038	5.49205	1.35376e-07	9.26944e-06	7.16465
TNNI2	0.232537	7.40721	3.84274	0.000169072	0.00287485	0.447969
CLDN7	0.232177	8.71494	5.05662	1.05409e-06	4.89451e-05	5.2155
KDM3A	0.23188	7.71741	6.39179	1.39152e-09	1.96057e-07	11.5366
ASCL2	0.23149	7.81453	3.6861	0.000302055	0.00453485	-0.0889331
SLC35F2	0.231251	7.62686	5.10968	8.25891e-07	3.95483e-05	5.44673
UBE2Q2	0.230902	8.37305	6.06402	7.74779e-09	8.60064e-07	9.89363
NNAT	0.229065	8.39259	3.70449	0.000282433	0.00431993	-0.0269065
RNF145	0.228556	8.16304	5.03496	1.16393e-06	5.28021e-05	5.1216
MIIP	0.22752	7.33835	5.31882	3.10475e-07	1.84087e-05	6.37531
YPEL4	0.227403	7.0207	6.98879	5.34773e-11	1.37474e-08	14.6623
FAM120AOS	0.224623	8.7669	5.48986	1.36816e-07	9.32452e-06	7.15458
POLI	0.224227	7.21389	3.98039	0.000100046	0.00192133	0.935305
IGFBP5	0.223305	9.26227	3.62043	0.000383189	0.00540932	-0.308368
ANXA4	0.221785	8.4717	3.86768	0.000153897	0.00266239	0.535196
SCCPDH	0.221229	8.24712	3.95147	0.000111831	0.00209327	0.831737
S100A6	0.221076	9.39661	5.41689	1.94485e-07	1.26097e-05	6.81996
GSE1	0.220173	8.98754	4.82702	2.9689e-06	0.000113078	4.2358
FANCE	0.219772	7.95647	5.8687	2.09949e-08	1.95948e-06	8.94131
APOBEC2	0.219519	7.12157	4.2907	2.91742e-05	0.000732002	2.08579
PPIB	0.216419	9.26104	5.30139	3.37189e-07	1.9529e-05	6.29689
PFKFB4	0.21628	7.92478	4.87645	2.38232e-06	9.56388e-05	4.44381
AQP3	0.216252	7.15869	3.91024	0.000130939	0.00236578	0.685158
PREP	0.21577	7.96451	5.86499	2.13922e-08	1.98393e-06	8.92341
JUNB	0.215562	7.50503	4.08104	6.75814e-05	0.0014228	1.30071
NTRK2	0.215502	6.75055	6.38635	1.43239e-09	1.99893e-07	11.5089
HMGB3	0.21548	8.29661	4.93106	1.86467e-06	7.78434e-05	4.67549
ABCA7	0.215121	7.12528	5.65973	5.96249e-08	4.62451e-06	7.94563
VEGFC	0.214311	7.79443	4.48646	1.29553e-05	0.000382307	2.84741
GLRX	0.213937	9.54087	3.9544	0.000110581	0.00207736	0.842193
CHPF	0.213293	8.52739	4.98207	1.48077e-06	6.45765e-05	4.89363
OCRL	0.211969	8.12574	6.10834	6.1621e-09	7.10971e-07	10.1126
PRKAB2	0.21156	7.38779	4.89609	2.18191e-06	8.87173e-05	4.52689
AKAP12	0.211148	7.56093	4.01966	8.59223e-05	0.00170957	1.07696
SEC63	0.210612	8.29233	5.55484	9.97689e-08	7.16624e-06	7.4552
HSP90B1	0.210523	9.49158	4.65324	6.35668e-06	0.000214867	3.51747
VIT	0.209359	6.92388	3.96977	0.00010423	0.00198348	0.897199
RAB17	0.209035	7.41299	6.56486	5.50199e-10	9.36756e-08	12.4257
VDR	0.208175	7.12703	5.31345	3.18484e-07	1.85188e-05	6.35111
NLRP2	0.207447	8.06712	4.01715	8.67649e-05	0.00171574	1.06787
RAB25	0.207056	8.22851	4.35452	2.24549e-05	0.000591784	2.33109
ANO1	0.206747	7.65325	3.88348	0.000144957	0.00255229	0.590726
NTF4	0.20669	7.08614	5.26295	4.04264e-07	2.25235e-05	6.12457
EGFR	0.206096	8.64809	4.4013	1.85015e-05	0.000516384	2.51275
VTCN1	0.204771	6.96334	4.15144	5.11468e-05	0.0011442	1.56073
PAM	0.203511	9.17263	4.33158	2.46782e-05	0.000638887	2.24259
EZR	0.203104	10.4401	4.37266	2.08339e-05	0.000557771	2.40136
MGAT3	0.203068	7.3583	3.5766	0.000448319	0.00605871	-0.45291
WNK2	0.202926	6.95066	3.7097	0.000277094	0.00425603	-0.00927577
CBLB	0.202673	8.04661	3.60594	0.000403657	0.00562777	-0.356305
CSNK1E	0.202528	7.75705	6.59511	4.67147e-10	8.24711e-08	12.5826
SLC26A6	0.202356	7.56402	5.56456	9.51466e-08	6.93048e-06	7.50038
VWA1	0.201965	7.7494	6.44174	1.06615e-09	1.67921e-07	11.7917
SERPINB9	0.201198	7.54197	4.60857	7.70604e-06	0.000251485	3.33614
IER3	0.200656	8.46533	4.38762	1.95819e-05	0.00053733	2.4595
GRN	0.200371	9.3312	3.67979	0.000309087	0.00461677	-0.110177
PFDN6	0.199377	7.76764	5.3512	2.66216e-07	1.65291e-05	6.52146
BTD	0.199061	7.50992	4.77792	3.68866e-06	0.000136146	4.03081
BCAR3	0.198954	8.98178	4.22123	3.86686e-05	0.000916847	1.82211
NANS	0.198722	7.88338	7.49117	3.05961e-12	1.21169e-09	17.4121
FMNL1	0.198637	7.39948	4.18742	4.42979e-05	0.00101421	1.69504
STC2	0.198441	7.62594	3.48003	0.000630389	0.00785013	-0.766041
BAD	0.197289	7.59229	5.66863	5.70609e-08	4.47119e-06	7.98753
SELT	0.196338	8.16638	4.44032	1.5724e-05	0.000450887	2.66545
LRRC8A	0.195842	8.00357	5.02366	1.22553e-06	5.49167e-05	5.07276
ACBD4	0.195738	7.37052	5.96245	1.30437e-08	1.35553e-06	9.39586
UPK1B	0.195539	7.17221	3.69813	0.000289074	0.00437583	-0.048373
ZCCHC2	0.195324	7.2769	5.17909	5.98668e-07	2.98377e-05	5.75188
TMTC4	0.195278	7.24268	4.81625	3.11408e-06	0.000117002	4.19071
CNPY2	0.194923	8.85641	5.70878	4.67695e-08	3.85007e-06	8.17714
RARRES1	0.194685	7.24311	3.57742	0.000447017	0.00605186	-0.450232
SEMA3G	0.194196	7.7134	4.37236	2.08598e-05	0.000557771	2.40019
ACSF2	0.194005	7.94698	5.28332	3.67245e-07	2.09387e-05	6.21578
FLJ34503	0.193902	7.06624	3.79751	0.000200285	0.00328275	0.290984
ERGIC1	0.193793	7.69181	6.21342	3.56607e-09	4.50462e-07	10.6357
MAP3K8	0.193686	8.28109	3.66503	0.000326135	0.00478364	-0.159722
GFOD2	0.193486	7.95147	6.43981	1.07723e-09	1.67921e-07	11.7819
KIAA1919	0.193439	7.44043	4.7826	3.61338e-06	0.000134043	4.05027
CNNM4	0.192819	7.26701	5.72941	4.22123e-08	3.51441e-06	8.2749
CCBP2	0.192807	8.73977	4.20342	4.15422e-05	0.000970842	1.75508
MYCN	0.192484	7.38284	5.12269	7.7773e-07	3.76108e-05	5.50369
TBC1D22A	0.192354	7.96053	7.29483	9.47322e-12	3.22817e-09	16.3253
DSCR4	0.191575	7.2414	5.14081	7.15188e-07	3.49322e-05	5.58319
IQGAP1	0.190988	8.75391	4.18911	4.39994e-05	0.00100896	1.70136
CRIP2	0.190907	9.18663	4.0287	8.29514e-05	0.00166505	1.10973
CXXC1	0.190657	8.06465	4.42079	1.706e-05	0.00048352	2.58889
HEMK1	0.190633	7.34426	6.42828	1.14563e-09	1.76705e-07	11.7229
PRDX6	0.190562	9.04568	5.02745	1.20455e-06	5.43085e-05	5.08912
MOB3A	0.18942	8.00404	5.22764	4.7717e-07	2.54254e-05	5.96715
ITGA5	0.189195	9.21683	4.07356	6.95978e-05	0.0014548	1.27329
JUP	0.189057	8.34912	5.02277	1.23052e-06	5.49722e-05	5.06891
CHMP4B	0.187609	7.72964	5.51257	1.22554e-07	8.63356e-06	7.25936
ERP44	0.187566	7.92139	4.92669	1.90175e-06	7.89413e-05	4.65687
MIDN	0.187358	8.3854	4.44864	1.51854e-05	0.000440618	2.69818
KCTD11	0.187351	7.12945	6.30898	2.15818e-09	2.8749e-07	11.1164
NFXL1	0.187254	7.38624	4.44715	1.52804e-05	0.000442497	2.69233
LSR	0.18602	7.87957	6.06452	7.72769e-09	8.60064e-07	9.89612
B4GALT4	0.185515	8.04152	4.8532	2.64266e-06	0.000104656	4.34579
TRIP10	0.185244	8.16158	4.65329	6.35531e-06	0.000214867	3.51768
PUSL1	0.185226	7.33293	6.79542	1.56408e-10	3.42066e-08	13.6321
SP5	0.18494	6.96277	3.87017	0.000152453	0.00265246	0.543937
CLEC5A	0.184443	6.62387	3.57725	0.000447292	0.00605186	-0.450799
CALM1	0.184414	9.72747	4.26156	3.28478e-05	0.000808981	1.97475
BASP1	0.184298	9.81067	4.34689	2.31718e-05	0.000607399	2.30163
SNX10	0.182869	8.39383	3.89309	0.00013977	0.00248549	0.624556
PPP1R15A	0.182406	8.75875	4.84927	2.68931e-06	0.000105647	4.32925
SSR4	0.182378	9.26439	4.38468	1.98226e-05	0.000541324	2.44804
CLC	0.18213	7.17861	3.44707	0.000707016	0.00855483	-0.871206
HPCAL1	0.181965	7.78949	3.49048	0.000607766	0.00762883	-0.732512
IGFBP4	0.181358	8.73417	3.399	0.000834541	0.00955354	-1.02302
LY6E	0.181328	9.04028	3.90457	0.000133796	0.00240258	0.665115
TGM1	0.180905	6.74934	4.25077	3.43172e-05	0.000839483	1.93379
LEPROTL1	0.180695	8.60138	3.93277	0.000120144	0.00221442	0.765095
EAF1	0.180683	7.56365	5.24327	4.43452e-07	2.4289e-05	6.03672
TMCO4	0.180337	7.61689	4.64868	6.48321e-06	0.000216891	3.4989
EPHB3	0.179309	7.23236	4.53105	1.0729e-05	0.000332372	3.02468
STYX	0.178861	7.36181	4.23286	3.68952e-05	0.000887727	1.86602
TNFRSF13B	0.178761	7.01669	3.43227	0.000744185	0.00883675	-0.918139
SDF2L1	0.178601	8.33881	3.8984	0.000136973	0.00243872	0.64332
TBC1D10A	0.178498	8.25238	4.14928	5.15896e-05	0.00115232	1.55268
AK4	0.17777	7.37022	3.90971	0.000131206	0.00236768	0.683268
SPCS3	0.177171	7.74293	4.15868	4.96916e-05	0.00112193	1.58769
PKM	0.176958	8.19827	4.66643	6.00388e-06	0.000207	3.57129
GNPTG	0.176871	8.19459	5.18031	5.95269e-07	2.98053e-05	5.75728
NCOR2	0.176263	7.89275	4.58852	8.398e-06	0.000271647	3.25518
PRSS22	0.175925	7.19343	3.68678	0.000301306	0.00452824	-0.0866392
MXI1	0.175822	7.11205	5.10067	8.6093e-07	4.08259e-05	5.40734
DCP2	0.17532	8.66616	4.84508	2.73998e-06	0.000106747	4.31161
PODXL	0.175291	7.68659	3.59083	0.000426106	0.00583526	-0.406139
METRNL	0.17521	8.15884	4.01405	8.7816e-05	0.0017272	1.05666
DNAJC1	0.175162	7.77763	5.23864	4.53187e-07	2.45946e-05	6.0161
COMTD1	0.174762	7.84665	5.31744	3.12513e-07	1.84087e-05	6.36909
DPP9	0.174289	7.74872	4.13817	5.39191e-05	0.00118832	1.51144
TRIM14	0.17427	6.84843	4.91613	1.99419e-06	8.25448e-05	4.61197
HMGCS1	0.173935	7.77106	3.72291	0.000263978	0.00409319	0.0355308
NET1	0.173638	8.63108	4.10081	6.25175e-05	0.00133928	1.37335
ITPRIP	0.173574	8.62059	4.08067	6.76813e-05	0.00142286	1.29933
DSP	0.172643	8.33696	4.1607	4.92927e-05	0.00111464	1.59522
BACH1	0.172593	7.12284	4.40265	1.83979e-05	0.000514475	2.51802
SUV39H1	0.172505	7.81004	3.63968	0.000357493	0.00511557	-0.244392
IFNLR1	0.172273	6.93331	3.93616	0.000118594	0.00218861	0.777163
STRA13	0.171765	8.32114	5.92488	1.5794e-08	1.56371e-06	9.21311
BNIP3L	0.171408	8.68668	4.19603	4.27951e-05	0.000990641	1.7273
ABCA1	0.171036	8.73612	4.37502	2.06316e-05	0.000554707	2.41051
PDLIM4	0.170433	7.11803	4.00231	9.19109e-05	0.00179809	1.01423
DNM2	0.169938	8.41348	5.18888	5.71965e-07	2.9e-05	5.79517
CEP72	0.169764	6.9139	3.80111	0.00019761	0.00325503	0.303437
GAST	0.16901	6.81435	4.02248	8.49849e-05	0.00169426	1.08718
IL27RA	0.168944	7.47127	4.54961	9.91532e-06	0.000313123	3.09887
TECR	0.168772	9.60782	4.02431	8.43795e-05	0.00168678	1.09383
ATP8B3	0.16818	6.7673	4.13659	5.42589e-05	0.00119378	1.50558
DUSP5	0.167593	8.97269	3.96542	0.00010599	0.00200915	0.881623
HEATR2	0.166809	7.59061	3.41354	0.000793857	0.00923939	-0.97729
CTSA	0.165764	8.71887	4.97269	1.54508e-06	6.67848e-05	4.85339
SLC1A3	0.1651	8.09537	4.26154	3.28495e-05	0.000808981	1.9747
KEL	0.165075	7.01609	4.03373	8.13393e-05	0.00165009	1.12801
GALK1	0.16474	7.96063	3.57641	0.000448625	0.00605871	-0.453537
LY6K	0.164329	6.96546	3.44404	0.000714497	0.00860551	-0.88085
GLA	0.164149	8.25134	4.05018	7.62777e-05	0.0015698	1.18787
KRTCAP3	0.163869	7.26317	5.04444	1.11458e-06	5.11974e-05	5.16264
CARHSP1	0.163431	9.16575	3.70889	0.000277919	0.00426424	-0.012024
AP1S1	0.163224	7.68134	4.42888	1.64935e-05	0.00046837	2.62059
BMPR2	0.162704	8.21793	3.99293	9.53124e-05	0.00185227	0.980409
SREBF1	0.162634	7.70072	4.23667	3.63323e-05	0.000877063	1.8804
PPL	0.161896	7.60811	4.08671	6.60915e-05	0.00139746	1.3215
GPSM2	0.161704	7.66416	4.24834	3.46561e-05	0.000844952	1.92459
CEBPG	0.161598	8.04223	4.62728	7.11024e-06	0.000234127	3.41193
HTATSF1	0.161212	7.85465	5.34928	2.68649e-07	1.654e-05	6.51281
PPIG	0.160602	7.66794	5.43542	1.77921e-07	1.16909e-05	6.90463
BCAT2	0.160243	8.04709	4.96311	1.61355e-06	6.87426e-05	4.81236
CFDP1	0.160241	8.30964	4.82138	3.04404e-06	0.000115158	4.21219
C1orf21	0.160189	7.32048	4.22247	3.84761e-05	0.000915244	1.82677
MORN3	0.159935	7.74782	3.43831	0.000728814	0.0087178	-0.899024
BAIAP2L1	0.159901	7.95345	3.58782	0.000430728	0.00586746	-0.416071
GIGYF1	0.159439	7.21696	4.65272	6.3709e-06	0.000214867	3.51537
TPR	0.158882	8.20008	5.63256	6.81726e-08	5.23001e-06	7.81796
FBXL16	0.158821	7.04826	3.81013	0.000191063	0.00318866	0.334646
SIPA1L1	0.158495	8.09235	4.22441	3.81766e-05	0.000911078	1.83408
SH2D3A	0.158402	7.41419	4.48654	1.29508e-05	0.000382307	2.84774
COG6	0.158254	7.74677	4.3198	2.59006e-05	0.000664661	2.19728
TMED5	0.157584	8.43759	4.11688	5.8669e-05	0.00127359	1.43263
SH3TC1	0.156577	7.25092	4.60475	7.83352e-06	0.000254511	3.32069
CCBL1	0.156406	7.2067	5.93254	1.51906e-08	1.51421e-06	9.25031
SAV1	0.155762	7.78886	4.56258	9.38232e-06	0.000299519	3.15086
TNFAIP8L1	0.155219	7.66593	4.86752	2.47928e-06	9.92591e-05	4.40611
IER2	0.155119	8.25714	4.70814	5.00841e-06	0.000176839	3.74221
TMEM241	0.154543	7.15569	5.0354	1.16157e-06	5.28021e-05	5.12353
ANG	0.154335	7.38954	3.92564	0.000123465	0.00226141	0.739757
HERPUD1	0.154296	8.81723	3.86304	0.000156616	0.00269987	0.518948
CEP63	0.153387	7.42313	5.98797	1.14492e-08	1.21569e-06	9.52042
RRM1	0.152939	8.50552	4.95817	1.64997e-06	7.00781e-05	4.79123
MYT1	0.152204	6.74608	5.06226	1.02721e-06	4.80887e-05	5.23998
PSMG3	0.151955	7.48403	5.95945	1.32448e-08	1.36673e-06	9.38124
SSR1	0.151562	8.52387	5.18466	5.83335e-07	2.94745e-05	5.7765
GMEB2	0.151533	7.79776	4.71079	4.95083e-06	0.000175653	3.75311
TMEM154	0.151197	7.29646	4.05949	7.35472e-05	0.00152647	1.22184
CSNK2A2	0.150951	8.50344	3.41582	0.000787656	0.00918911	-0.970113
XAF1	0.150911	7.75799	4.05478	7.49189e-05	0.00155055	1.20462
N4BP2L2	0.150862	8.04222	3.94236	0.00011581	0.00215351	0.799236
NARF	0.150465	7.65902	5.54781	1.03251e-07	7.38021e-06	7.42253
TAF15	0.15005	8.56645	3.52091	0.000546171	0.00705736	-0.634412
P2RY2	0.149722	7.25497	3.80487	0.000194855	0.00322789	0.31644
CLIC4	0.149659	8.00033	3.57979	0.000443252	0.00601943	-0.442449
MMP14	0.14965	7.49736	4.82685	2.97107e-06	0.000113078	4.23511
HOOK1	0.149425	7.37263	3.77023	0.000221668	0.0035772	0.197077
WDR89	0.148873	7.18236	3.91425	0.000128955	0.00233569	0.699343
TLE6	0.148695	7.34705	4.03174	8.19727e-05	0.00165675	1.12079
FOXN3	0.147762	7.22266	5.75898	3.64274e-08	3.10331e-06	8.41547
ELMOD2	0.14762	7.38244	3.49979	0.000588272	0.00746316	-0.702594
IER5	0.147452	8.42685	3.49118	0.00060628	0.00761906	-0.730265
PRKD3	0.14735	7.19417	5.19551	5.54546e-07	2.83128e-05	5.82452
SLC11A1	0.146832	7.16475	5.93557	1.49584e-08	1.50127e-06	9.26502
SDC4	0.14681	8.33107	3.66449	0.000326773	0.00478821	-0.161526
PDLIM2	0.146664	7.39865	3.77408	0.000218526	0.00353355	0.210289
RABL6	0.146588	7.87984	4.929	1.88208e-06	7.8347e-05	4.6667
DEGS1	0.146395	8.86455	3.80059	0.000197996	0.00325615	0.30163
TTC1	0.145457	7.7387	4.81035	3.19655e-06	0.000119793	4.16602
PFKL	0.145408	7.89732	3.54215	0.000506684	0.00668869	-0.565458
PIK3AP1	0.145402	7.64284	3.68055	0.000308232	0.0046134	-0.107619
RNF19A	0.145306	7.43881	3.74857	0.000240175	0.00380875	0.122894
ZCCHC6	0.145038	8.33349	3.49636	0.000595383	0.00752596	-0.713621
PRRG1	0.144958	7.57879	5.05113	1.08095e-06	4.99659e-05	5.19167
HEXIM1	0.144774	7.94206	4.19878	4.23254e-05	0.000981826	1.73762
ADORA2A	0.144747	7.01663	4.53614	1.04995e-05	0.000328704	3.04502
ZNF692	0.144559	7.32436	5.23566	4.59576e-07	2.4758e-05	6.00281
DDIT4L	0.144302	7.24508	3.59815	0.000415099	0.00571659	-0.382045
SAPCD2	0.144171	6.92018	4.50416	1.20226e-05	0.000365053	2.91764
PWWP2B	0.143848	7.46253	4.06548	7.18423e-05	0.00149745	1.2437
CHRNB1	0.143649	7.55412	3.94964	0.000112618	0.00210216	0.825218
SSNA1	0.142692	7.86312	5.22339	4.86782e-07	2.58435e-05	5.94822
SMARCA1	0.142379	7.74098	5.33351	2.89572e-07	1.75334e-05	6.44154
ZNF331	0.141935	7.8755	3.72803	0.000259061	0.00403385	0.0529089
TMPO	0.141763	6.86655	4.21576	3.9531e-05	0.000934271	1.80148
JOSD1	0.14168	8.10411	4.37648	2.05071e-05	0.000553389	2.41619
ARAF	0.141488	7.72172	3.83267	0.000175595	0.00296087	0.412875
CNIH4	0.141065	8.46461	4.08401	6.67983e-05	0.00141037	1.31158
DPP7	0.140872	7.81335	3.7649	0.000226091	0.00362463	0.178796
CHCHD1	0.140854	7.88021	4.10109	6.2448e-05	0.00133928	1.37439
ZNF593	0.140832	8.04365	4.20985	4.04818e-05	0.000952135	1.77925
MME	0.140199	7.56455	4.01947	8.59859e-05	0.00170957	1.07627
OBSCN	0.140137	6.98362	4.11324	5.95203e-05	0.00128826	1.41919
CCDC113	0.140058	7.36885	3.63052	0.000369516	0.00525682	-0.274885
TBK1	0.139864	8.53899	4.31077	2.6876e-05	0.000686088	2.16264
B3GAT3	0.139331	7.46323	3.46904	0.000655022	0.0080588	-0.801194
MCM8	0.139281	7.71283	4.56471	9.29731e-06	0.000297453	3.15943
VPS4B	0.138919	8.39648	3.71283	0.000273934	0.00421634	0.00132023
TMEM178A	0.138757	7.52163	3.73879	0.000248998	0.00391477	0.0895345
MTFP1	0.1385	7.31721	5.12981	7.52557e-07	3.6514e-05	5.53489
HMGN3	0.138303	7.86913	4.12908	5.59e-05	0.0012262	1.47776
MID1	0.137857	7.52172	3.68349	0.00030495	0.00456895	-0.0977383
BAALC	0.137538	7.11841	3.88748	0.000142778	0.00253284	0.604788
HMG20B	0.137533	8.09129	4.53489	1.05556e-05	0.000328888	3.04
INPP5B	0.137399	7.59398	3.63366	0.000365346	0.00520254	-0.264422
SIK1	0.137117	7.52917	3.83378	0.00017486	0.0029578	0.416766
OR7D2	0.137089	6.60207	3.41174	0.000798804	0.00927277	-0.982974
DDA1	0.136991	8.80938	5.24289	4.44241e-07	2.4289e-05	6.03503
SCD	0.13687	7.53436	4.44211	1.56067e-05	0.000450166	2.67249
BRWD3	0.136664	7.16336	5.20039	5.42066e-07	2.80668e-05	5.84612
TMEM259	0.136537	7.83692	3.50787	0.000571813	0.00729859	-0.676544
RRS1	0.136482	7.71739	4.07427	6.94046e-05	0.00145284	1.27589
C8G	0.136478	6.90167	4.15609	5.02081e-05	0.00112837	1.57803
LTBP1	0.136412	7.88904	3.59324	0.000422463	0.00580708	-0.398234
HS6ST1	0.136254	7.0459	3.57345	0.000453391	0.00609499	-0.46326
GANAB	0.136148	8.48789	4.36393	2.15991e-05	0.000573355	2.36753
CD55	0.135723	8.90717	3.60444	0.000405845	0.00564217	-0.361284
RCC1	0.135632	7.2978	5.23482	4.61374e-07	2.47638e-05	5.99911
TLCD1	0.135464	7.59041	4.29581	2.8572e-05	0.000720595	2.10532
DONSON	0.135423	7.46455	4.47114	1.38175e-05	0.000405747	2.78687
DNAJB2	0.135115	8.21966	5.19958	5.44104e-07	2.80731e-05	5.84256
POLR2H	0.134924	8.58442	5.20806	5.22978e-07	2.72712e-05	5.88014
FAM160B2	0.134729	7.8427	3.98368	9.87821e-05	0.00190204	0.947136
LY6G6C	0.1347	7.9551	3.43452	0.00073842	0.00878966	-0.911017
TRIM58	0.134437	7.52699	3.40912	0.000806037	0.00932192	-0.991223
AFAP1	0.13442	7.14037	3.40045	0.000830418	0.00952883	-1.01849
PPP1R35	0.134194	8.19215	4.71775	4.80272e-06	0.000170811	3.78176
DNAH11	0.133168	6.76154	4.27442	3.11746e-05	0.000776874	2.02369
BRSK2	0.133153	6.79323	4.0996	6.28183e-05	0.00134203	1.36887
TOR1B	0.13289	7.84965	3.50467	0.00057828	0.0073619	-0.686869
TMCC3	0.13254	7.44769	3.95141	0.000111856	0.00209327	0.83153
ATG9B	0.132163	7.40424	4.16791	4.78955e-05	0.00108808	1.62208
B3GALT4	0.131391	7.54277	3.6468	0.000348404	0.00500507	-0.220648
PORCN	0.131319	6.9456	3.59097	0.000425896	0.00583526	-0.405687
MMP15	0.130506	7.82388	4.38005	2.02066e-05	0.000547297	2.43004
DYNLL1	0.130504	9.4967	3.43925	0.000726439	0.00870361	-0.896035
SH3BP2	0.130401	7.35478	3.73361	0.000253797	0.00397742	0.0718835
CALU	0.130325	8.89232	3.53039	0.000528196	0.00689809	-0.603669
BRI3BP	0.130308	7.14139	4.4558	1.47369e-05	0.000430158	2.72635
FAM156A	0.130073	8.71427	3.45246	0.000693908	0.00845206	-0.854058
DSCR6	0.12989	6.87944	5.73836	4.03723e-08	3.38043e-06	8.3174
CCDC127	0.129565	7.90791	3.80203	0.000196937	0.00325056	0.306594
L2HGDH	0.129535	7.0446	4.25692	3.34718e-05	0.000821545	1.95713
ZMYND8	0.128997	7.57058	5.26566	3.99138e-07	2.24083e-05	6.13669
ABCD1	0.128896	7.51929	4.85099	2.66884e-06	0.000105125	4.33647
TRAF2	0.128761	7.17104	5.41014	2.00878e-07	1.29668e-05	6.7892
PMEL	0.128203	7.14135	5.1072	8.35414e-07	3.9874e-05	5.43586
MANF	0.127889	8.98379	3.9062	0.00013297	0.00239069	0.670861
ARHGAP27	0.127572	7.24888	5.79532	3.03735e-08	2.66505e-06	8.58886
GPR17	0.127012	6.82956	3.65493	0.000338304	0.00492271	-0.193517
DNAJB6	0.126134	8.34752	4.10347	6.18649e-05	0.00133114	1.38314
TRMT2A	0.125886	7.11975	3.61178	0.000395294	0.00552169	-0.337022
IDS	0.125881	8.25284	3.63743	0.000360412	0.00514227	-0.251889
KDM5C	0.125475	7.69019	3.4061	0.000814432	0.00940416	-1.0007
RAD9A	0.125086	7.50494	4.48624	1.29671e-05	0.000382307	2.84656
REEP4	0.124361	7.77699	3.40299	0.000823207	0.00946817	-1.01051
SH2B2	0.123767	7.2474	4.26597	3.22638e-05	0.000798438	1.99154
SAMD1	0.123598	7.2692	3.58773	0.000430859	0.00586746	-0.416351
MRPL34	0.123513	7.93932	3.81997	0.00018416	0.00309105	0.36874
ANKRD54	0.123304	7.16986	4.02616	8.37753e-05	0.00167699	1.10053
PBX2	0.123186	7.9118	3.83935	0.000171241	0.00290415	0.436154
MTX1	0.123039	7.89559	3.95693	0.00010951	0.00206519	0.851237
SYTL3	0.122914	6.89657	3.3928	0.000852476	0.00970577	-1.04246
S100A14	0.12289	6.89292	3.5794	0.000443873	0.00602228	-0.443737
ACE2	0.122443	7.04944	3.6879	0.000300085	0.00451917	-0.0828923
YEATS2	0.12234	7.91701	3.66994	0.000320368	0.00472744	-0.14326
R3HCC1L	0.122108	7.33205	3.50611	0.000575355	0.00733741	-0.682214
HERPUD2	0.12176	7.70798	4.65208	6.38868e-06	0.000214867	3.51274
POLR3B	0.121577	8.38979	3.53956	0.000511357	0.00673218	-0.573897
FAM120A	0.121372	8.48654	3.74753	0.000241097	0.00381923	0.119351
CDCA3	0.12083	7.11113	3.50258	0.000582535	0.00740319	-0.693597
ARSK	0.120525	6.96868	4.08237	6.72291e-05	0.00141742	1.30558
PCM1	0.120202	8.12756	4.1489	5.16668e-05	0.00115232	1.55128
LMNA	0.120161	8.29099	3.69163	0.000296025	0.00447181	-0.070314
SLC39A4	0.119916	7.12815	3.52279	0.000542562	0.00703818	-0.628321
ARRDC1	0.118215	7.77054	3.54252	0.00050603	0.00668607	-0.564271
OSTM1	0.117935	7.88588	3.65286	0.000340855	0.00493628	-0.200445
ZDHHC11	0.117899	6.98036	3.41871	0.000779861	0.00911996	-0.96101
PHPT1	0.117097	8.36206	3.4183	0.000780958	0.0091255	-0.962296
LIN7B	0.116537	7.04769	4.61322	7.55365e-06	0.000247062	3.35495
IRF3	0.116348	7.87351	4.58775	8.4258e-06	0.000271946	3.25207
NAA40	0.115993	7.20004	4.06488	7.20121e-05	0.00149885	1.2415
NIM1	0.11592	7.18338	3.44709	0.000706977	0.00855483	-0.871156
CLDN3	0.115798	7.29248	3.65871	0.000333692	0.00487011	-0.180855
DAXX	0.115732	7.65162	5.05633	1.05553e-06	4.89451e-05	5.21422
HERC5	0.115638	7.83364	3.47182	0.000648709	0.00801478	-0.792314
PDS5A	0.115212	7.87553	3.79871	0.000199387	0.00327536	0.295143
RECQL4	0.114862	6.97346	4.24573	3.50251e-05	0.000852528	1.91469
TOM1	0.114783	8.26846	3.84833	0.000165551	0.00282401	0.467484
MRPL14	0.114701	7.84408	4.06781	7.11893e-05	0.00148595	1.25222
GALNT2	0.114624	7.45222	3.50845	0.000570636	0.00728991	-0.674652
POLR2D	0.114532	7.64957	4.07841	6.82857e-05	0.00143351	1.29104
CERK	0.114522	7.35682	4.03647	8.04761e-05	0.00164465	1.13795
OS9	0.114459	8.32159	3.91653	0.000127837	0.00232118	0.707429
POP7	0.114309	7.9816	4.23097	3.71789e-05	0.000892651	1.85885
HCAR2	0.113979	6.9585	3.41446	0.000791345	0.00921748	-0.97439
KATNA1	0.113968	7.52951	4.65891	6.20247e-06	0.000210956	3.54062
PHF1	0.11393	7.27361	4.98401	1.46779e-06	6.42014e-05	4.90197
ATP6V1D	0.113915	8.42573	3.5309	0.000527261	0.00689202	-0.602041
CAPN11	0.113646	6.96873	3.38806	0.000866438	0.00983417	-1.05732
CDKN2D	0.113557	7.41792	3.61235	0.000394483	0.00551561	-0.33513
PTBP3	0.113273	8.35946	4.76009	3.98968e-06	0.000145788	3.95676
KIF17	0.112411	7.08084	4.30261	2.7789e-05	0.000705706	2.13135
AP4E1	0.112255	7.42942	4.70856	4.99916e-06	0.000176839	3.74395
BRAF	0.112195	7.36266	4.2656	3.23124e-05	0.000798438	1.99013
MIB2	0.111545	7.44792	3.65078	0.000343426	0.00496275	-0.207377
HELZ2	0.111516	7.38172	4.14084	5.33499e-05	0.00117909	1.52135
RAC3	0.111384	7.31531	3.52711	0.000534352	0.00695369	-0.614315
TMED1	0.110688	8.15137	4.83142	2.91143e-06	0.000112266	4.25427
SIAE	0.110215	7.0193	3.84924	0.000164987	0.00282159	0.470653
BLCAP	0.110126	8.22997	3.43594	0.000734815	0.00875385	-0.906534
LMBR1L	0.110035	7.64203	4.15553	5.03196e-05	0.00112915	1.57596
UCKL1	0.109325	8.1232	4.12915	5.58857e-05	0.0012262	1.478
DSCC1	0.108722	6.98585	3.62836	0.0003724	0.00528757	-0.28205
AFTPH	0.108509	7.82428	3.68568	0.000302525	0.00453725	-0.0903663
OGDH	0.108507	7.63601	3.57547	0.000450131	0.00606787	-0.456621
CCDC120	0.108492	7.65052	3.8779	0.000148057	0.0025858	0.571087
EML3	0.10836	7.87379	3.80697	0.000193335	0.00321422	0.323695
FXYD7	0.108119	6.97907	4.25875	3.3224e-05	0.00081683	1.96409
TAPBP	0.107936	7.56773	3.91769	0.000127271	0.00231377	0.711554
CCRL2	0.107794	6.86201	3.46196	0.000671384	0.00821184	-0.823815
TAF5L	0.107764	7.1242	3.48857	0.000611851	0.00766278	-0.738659
IPPK	0.107764	7.25199	3.6469	0.000348279	0.00500507	-0.220315
SPDL1	0.107748	7.38364	3.42925	0.000752	0.00888633	-0.927705
CCDC94	0.107684	7.82297	3.44629	0.000708941	0.00857104	-0.873697
ACAP3	0.107576	6.92531	3.90274	0.000134735	0.00241312	0.658615
BAZ1A	0.107536	7.5786	3.43882	0.000727518	0.00870941	-0.897393
RLF	0.107308	7.55831	3.90825	0.000131933	0.00237788	0.678132
RTEL1	0.107164	7.14467	4.12224	5.7437e-05	0.00125056	1.45244
BCL7B	0.106838	7.76165	3.41953	0.00077764	0.00910851	-0.958399
LRP1	0.106152	7.8738	3.49008	0.00060862	0.00762883	-0.7338
UPF3B	0.106115	7.45862	4.46807	1.39973e-05	0.000410206	2.77471
FAM214B	0.10602	7.69817	4.05246	7.56023e-05	0.00156028	1.19616
QPRT	0.105991	8.11186	3.58142	0.000440684	0.00599011	-0.437102
POLRMT	0.105955	7.61214	3.88504	0.000144106	0.00254714	0.596196
C6orf25	0.105953	6.85025	3.49014	0.000608505	0.00762883	-0.733627
ZC3H3	0.105533	7.42315	3.51352	0.000560561	0.00719887	-0.658296
POLR2F	0.105446	8.72651	3.6905	0.00029725	0.00448569	-0.0741265
COG3	0.105401	8.10608	4.40446	1.82595e-05	0.000512561	2.52511
DVL1	0.105301	7.27372	3.81088	0.000190527	0.00318335	0.337245
KNTC1	0.104801	7.3922	3.75257	0.000236645	0.00376499	0.13659
NR1H2	0.104722	8.14725	4.01895	8.61595e-05	0.0017107	1.07439
NMUR1	0.104698	6.89374	3.78343	0.000211064	0.00343044	0.242448
AKAP8	0.104677	7.97893	4.5011	1.2179e-05	0.000367496	2.90549
KRT15	0.104668	7.08202	3.70557	0.000281313	0.0043118	-0.0232368
GUSB	0.104453	8.74014	3.50194	0.000583835	0.00741329	-0.695644
ATP5J	0.104205	8.29023	3.78364	0.000210903	0.00343044	0.243154
RUVBL2	0.104196	8.08197	3.73791	0.000249808	0.0039233	0.0865306
STK11IP	0.104193	7.33732	3.6022	0.000409112	0.00567681	-0.368666
PLD2	0.102354	7.39165	3.83356	0.000175009	0.0029578	0.415974
CIR1	0.102024	7.84993	3.84305	0.000168878	0.00287485	0.449037
OTUB1	0.10152	7.5755	4.05202	7.57316e-05	0.00156075	1.19457
MIEN1	0.101466	7.70384	3.55366	0.000486432	0.00647068	-0.527958
MED10	0.101413	8.11166	3.58992	0.000427497	0.00583824	-0.40914
VAC14	0.101242	7.24076	3.86858	0.000153373	0.00265647	0.538356
RB1CC1	0.100578	7.95782	3.57356	0.000453202	0.00609499	-0.462876
PPP2R3B	0.100451	7.22912	3.66898	0.00032149	0.0047372	-0.146486
CENPE	0.100159	6.91263	4.73347	4.48369e-06	0.000160529	3.8466
CLN3	0.0999371	8.55622	3.88551	0.000143851	0.00254714	0.59784
RIPK4	0.0991892	7.31499	4.19547	4.289e-05	0.000991273	1.72523
C10orf12	0.0989327	7.17378	3.6725	0.000317393	0.00469773	-0.13465
DVL2	0.0988655	7.61874	3.96131	0.000107679	0.00203853	0.86692
SSB	0.0987089	8.11345	3.45135	0.000696588	0.00846523	-0.857591
AP1G2	0.0983621	7.94542	3.63754	0.000360263	0.00514227	-0.251509
C6orf89	0.0977625	7.62189	3.62934	0.000371091	0.00527409	-0.278803
GTPBP2	0.0976134	7.27747	3.79322	0.00020351	0.00332075	0.27619
MEN1	0.0975108	7.16526	3.53398	0.000521555	0.00684185	-0.592043
PPP2R5A	0.0967048	7.78489	3.62717	0.000373998	0.00530513	-0.285997
NAT2	0.0958896	7.03806	3.89897	0.000136678	0.00243642	0.645326
C14orf80	0.0957412	7.12963	3.67486	0.000314679	0.004667	-0.126726
PRDM7	0.0957199	6.93336	3.59828	0.000414906	0.00571659	-0.381616
MAFG	0.0955878	7.35125	3.41157	0.000799257	0.00927277	-0.983493
ZNRF2	0.0953692	7.4776	3.54931	0.000494	0.00654483	-0.542154
SRSF9	0.0952125	9.15714	3.92157	0.000125399	0.00228826	0.725315
LYST	0.0950975	7.38272	4.224	3.82393e-05	0.00091109	1.83255
SLC25A4	0.0940701	7.9411	3.67728	0.000311925	0.00463554	-0.118614
GCHFR	0.093841	7.54283	3.94069	0.000116554	0.00216186	0.793284
NVL	0.0934011	7.47946	4.00785	8.99548e-05	0.00176218	1.03426
NSUN5	0.0928766	7.51753	3.53855	0.000513181	0.00675013	-0.577168
MRPS5	0.092869	7.80288	3.77857	0.000214915	0.00348358	0.225709
GSN	0.0926642	7.89101	3.60049	0.000411633	0.00570101	-0.374325
PUS3	0.0917051	7.48985	3.49617	0.000595787	0.00752596	-0.714244
PPP2R2A	0.0915144	8.46223	3.93652	0.000118433	0.0021884	0.77842
ZNF626	0.0905579	7.1537	4.23068	3.72217e-05	0.000892651	1.85778
NUP155	0.0901432	7.48416	4.05781	7.40341e-05	0.0015344	1.21569
PCGF1	0.0898574	7.68127	3.41129	0.00080004	0.00927451	-0.984389
SLC35A2	0.0897908	7.59106	3.56383	0.000469176	0.00627266	-0.494742
KIF1B	0.0895952	7.378	3.52396	0.000540327	0.00702318	-0.62453
ENKD1	0.0893109	7.7	3.74341	0.000244787	0.00386933	0.105304
CARKD	0.0882369	8.17342	4.03531	8.08397e-05	0.00164633	1.13375
ABHD6	0.0868274	7.22829	3.49852	0.000590878	0.00748327	-0.706651
SPSB3	0.0855838	8.0538	3.51977	0.000548363	0.00706698	-0.63809
ATF6B	0.0855516	7.47934	3.46411	0.000666373	0.00816419	-0.816947
CRB3	0.0849475	7.25952	3.52379	0.00054065	0.00702318	-0.62508
SEMA4B	0.0839153	7.78711	3.73915	0.000248666	0.00391376	0.0907656
MOGS	0.083366	8.13409	3.42076	0.000774367	0.0090847	-0.954538
MAPK11	0.0814573	7.07314	3.5219	0.000544269	0.00704521	-0.631207
TXNDC11	0.0809349	7.46033	3.57465	0.000451447	0.00608001	-0.459307
DUS1L	0.0801392	7.47746	3.74001	0.000247878	0.00390975	0.0936999
RAB24	0.0800695	7.69299	3.60141	0.000410273	0.00568755	-0.371277
OTOP2	0.0792393	6.63726	3.42994	0.00075022	0.0088844	-0.925535
LGI3	0.079135	6.62931	3.43714	0.000731776	0.0087461	-0.902739
SUCO	0.0789961	7.55389	3.6873	0.000300743	0.00452443	-0.0849143
ACD	0.0783776	7.39849	3.64952	0.000344991	0.00497555	-0.211569
POLG2	0.0752064	7.18043	3.48439	0.000620866	0.00774919	-0.752078
CECR5	0.0723429	7.66499	3.41452	0.000791201	0.00921748	-0.974222
TMUB2	0.0721402	7.63074	3.69877	0.000288406	0.00437475	-0.0462352
PRPF38A	0.0698915	7.64028	3.58459	0.000435722	0.00592816	-0.426681
NDEL1	0.0695423	8.58008	3.49616	0.00059579	0.00752596	-0.714249
RPAP1	0.0675344	7.23751	3.4594	0.000677384	0.00827832	-0.83197
MLX	0.0665451	7.36829	3.48747	0.000614203	0.00768567	-0.742179
CEP192	0.0644719	7.29503	3.47093	0.000650727	0.00803294	-0.795163
COPS6	-0.060769	8.31118	-4.03042	8.23955e-05	0.00166225	1.11599
NUBP1	-0.0616035	7.94301	-3.43317	0.000741894	0.008821	-0.915315
BCL2L13	-0.0643213	8.21211	-3.96663	0.000105499	0.00200244	0.885937
PEX2	-0.0644013	7.29453	-3.80473	0.000194956	0.00322789	0.315962
ZNF10	-0.0653364	7.15358	-3.4132	0.000794798	0.00924299	-0.978373
PHKB	-0.0704347	7.71938	-3.49284	0.000602775	0.0075889	-0.724945
KIFAP3	-0.0704695	7.69302	-3.83022	0.000177214	0.00298473	0.404369
THAP1	-0.0725974	7.43613	-3.52164	0.000544756	0.00704529	-0.632029
NR2C1	-0.0730506	7.30942	-3.64694	0.000348227	0.00500507	-0.220178
DIABLO	-0.0747373	7.92031	-3.47975	0.000631004	0.00785013	-0.766935
TMX2	-0.075785	8.41048	-3.65302	0.000340648	0.00493628	-0.199884
ASXL1	-0.0759008	7.78821	-3.61513	0.000390566	0.00548702	-0.325936
E2F6	-0.0781812	7.70742	-3.67787	0.000311255	0.00463028	-0.116629
ITFG2	-0.0784071	7.86504	-3.83766	0.000172334	0.00291932	0.430252
RPP25	-0.0784912	7.32053	-3.39518	0.00084556	0.00965704	-1.03501
TUBG2	-0.0793016	7.81618	-3.81234	0.000189494	0.00317332	0.342284
CES2	-0.0796444	7.68346	-3.88324	0.000145094	0.00255229	0.589853
AKR1A1	-0.0798239	8.22894	-3.40339	0.000822065	0.00946247	-1.00924
TMEM60	-0.0799417	7.95516	-3.53186	0.00052547	0.00688704	-0.598914
ZBTB47	-0.0802142	7.09752	-3.4958	0.000596542	0.00752897	-0.715407
MRPS15	-0.0817969	8.42513	-3.7019	0.000285123	0.00434331	-0.0356611
MLH1	-0.0820965	8.05881	-3.94373	0.000115202	0.00214765	0.804134
ATP5H	-0.0821307	8.85207	-3.54069	0.000509318	0.00671136	-0.570224
C14orf159	-0.0822148	7.83441	-4.00964	8.93337e-05	0.00175235	1.04071
KBTBD4	-0.0822723	7.35915	-3.80875	0.000192056	0.00320159	0.329841
PRKD1	-0.0826945	6.99561	-3.42895	0.000752791	0.00888851	-0.928667
GART	-0.0830957	7.47119	-3.51728	0.000553193	0.00711671	-0.646144
PSMD11	-0.0839217	8.04208	-3.59871	0.000414268	0.00571589	-0.3802
PHF16	-0.0841559	8.24853	-3.73005	0.00025714	0.00401692	0.0597877
IPO13	-0.0841639	7.65084	-3.54808	0.000496167	0.0065676	-0.546178
SLC25A20	-0.0848223	7.28629	-3.42719	0.000757377	0.00893546	-0.934229
NDFIP1	-0.0850777	8.18577	-3.82836	0.000178454	0.00300216	0.397907
DPP8	-0.08537	7.79926	-3.93727	0.000118091	0.00218484	0.781109
ZFP106	-0.0856017	7.95453	-3.66854	0.000321999	0.0047372	-0.147945
EIF3G	-0.0856637	8.99434	-3.73127	0.000255989	0.00400321	0.0639338
PSMC2	-0.0864498	8.93779	-4.64012	6.72716e-06	0.000223016	3.4641
GRIN2C	-0.0865108	7.11106	-3.47637	0.000638495	0.00791529	-0.77776
GOT2	-0.0865998	8.3684	-4.14413	5.26571e-05	0.0011673	1.53355
HMGN2P46	-0.0870904	7.29341	-3.4437	0.000715315	0.00860551	-0.881899
ALDH5A1	-0.0873341	7.24751	-4.21271	4.00191e-05	0.000942765	1.79
KCNMA1	-0.0873767	6.76189	-3.40531	0.000816668	0.00942255	-1.00321
EXOSC1	-0.0874963	7.97197	-3.58991	0.000427518	0.00583824	-0.409186
NDUFS3	-0.087605	8.50517	-4.34318	2.35283e-05	0.000613058	2.28732
SRSF10	-0.0877204	7.56204	-3.79222	0.000204274	0.00332951	0.27272
AP5M1	-0.0881676	7.7163	-4.22661	3.78384e-05	0.000904479	1.84241
DEXI	-0.0885807	8.43326	-3.47971	0.000631096	0.00785013	-0.767069
CIAPIN1	-0.0886776	7.64671	-4.03019	8.24714e-05	0.00166225	1.11514
MAD2L1BP	-0.0887047	7.47831	-4.31986	2.58944e-05	0.000664661	2.19751
RHBDL3	-0.0889584	6.8383	-3.50871	0.000570129	0.0072898	-0.673836
PPP2R2D	-0.0891632	7.52308	-3.41084	0.000801269	0.00928142	-0.985794
VPS45	-0.0897616	7.9924	-4.74259	4.30819e-06	0.000155105	3.88428
PRPS1	-0.0899404	7.4372	-4.0878	6.58086e-05	0.00139349	1.3255
BTRC	-0.0905335	7.40983	-4.4972	1.23816e-05	0.000372542	2.88998
CSK	-0.0908057	7.92002	-3.72591	0.000261083	0.00405689	0.045721
NAA35	-0.0911298	7.80789	-4.30005	2.8081e-05	0.000711888	2.12156
INVS	-0.0912549	7.14034	-3.49162	0.000605344	0.00761383	-0.728849
NFE2L2	-0.0912651	8.65358	-3.39406	0.000848815	0.00967913	-1.03853
PSMB4	-0.0912791	9.26844	-3.73952	0.000248322	0.00391254	0.0920456
ZDHHC7	-0.0914098	8.53616	-4.14552	5.23661e-05	0.00116294	1.53873
RFX5	-0.0914624	7.35157	-3.57593	0.000449401	0.00606361	-0.455128
IFT57	-0.0915497	7.22018	-3.80737	0.000193048	0.00321422	0.325071
ADNP2	-0.0916925	7.82532	-4.3578	2.21526e-05	0.000586984	2.3438
PPP2R3C	-0.0917845	7.73764	-4.20596	4.11212e-05	0.000964077	1.7646
EIF2D	-0.0919316	7.99276	-3.7499	0.000238996	0.00379417	0.127444
RAP1B	-0.0920712	8.20732	-3.39911	0.000834244	0.00955354	-1.02269
ZNF410	-0.0923578	8.04749	-5.27776	3.77006e-07	2.14119e-05	6.19087
ARHGEF12	-0.0924487	7.63408	-3.65119	0.000342922	0.00496035	-0.20602
RPL15	-0.0929605	9.25446	-3.43302	0.000742257	0.008821	-0.915763
CYP20A1	-0.0932224	7.4935	-4.2821	3.02153e-05	0.000755537	2.05295
CYP24A1	-0.0936431	6.80232	-3.45865	0.000679165	0.00829318	-0.834377
AGPAT4	-0.0937884	7.26978	-3.93204	0.000120478	0.00221742	0.762512
CCDC6	-0.0943225	8.20877	-3.44989	0.000700141	0.00849972	-0.862253
PSMF1	-0.0944653	8.09081	-4.29117	2.91178e-05	0.00073184	2.0876
ME2	-0.0944895	7.3571	-4.36707	2.13207e-05	0.000568022	2.3797
ZNF222	-0.0951192	6.88413	-3.42978	0.000750623	0.0088844	-0.926027
IMMT	-0.0951907	8.6557	-3.47025	0.000652283	0.00804341	-0.797352
OSGEP	-0.0953251	7.58671	-3.56788	0.000462464	0.00620557	-0.481488
SMARCA4	-0.0953723	8.62412	-3.53093	0.000527193	0.00689202	-0.601923
ABHD4	-0.0955203	7.63029	-3.84851	0.000165437	0.00282401	0.468127
CYBASC3	-0.0955428	8.0074	-3.66016	0.00033195	0.00484951	-0.176025
ZNF529	-0.0958524	7.36107	-3.51206	0.000563442	0.00722608	-0.663003
GNA15	-0.0960999	7.43848	-3.55478	0.000484503	0.00645402	-0.524305
PUM1	-0.0962381	9.04761	-3.71563	0.000271135	0.00418204	0.0108104
CYTH4	-0.096461	7.53918	-3.52217	0.000543736	0.00704453	-0.630307
EIF4ENIF1	-0.0965837	7.9307	-3.68013	0.000308704	0.00461576	-0.109032
CYGB	-0.096658	7.39484	-3.84063	0.000170416	0.00289351	0.440631
NDUFS8	-0.0966978	8.7248	-3.51542	0.000556835	0.00715729	-0.652171
ASCC1	-0.0967321	7.60368	-3.76699	0.000224345	0.00360453	0.185967
AGO1	-0.096874	7.25638	-3.87186	0.000151484	0.00263935	0.549856
VAV1	-0.0972071	7.10322	-3.6991	0.000288057	0.00437399	-0.0451177
ZKSCAN3	-0.09727	7.18374	-4.14245	5.3009e-05	0.00117332	1.52733
DNAJB12	-0.0973842	7.80808	-3.98089	9.9852e-05	0.00192012	0.937114
ERCC1	-0.0976202	7.48947	-3.90246	0.000134877	0.00241312	0.657642
BLOC1S2	-0.0980259	7.28386	-3.43636	0.000733746	0.00874995	-0.905202
EAPP	-0.098222	8.1653	-3.39902	0.000834494	0.00955354	-1.02296
PFDN5	-0.0985574	9.35185	-3.64434	0.000351521	0.00503959	-0.22886
PPM1D	-0.098567	8.2165	-3.59179	0.000424645	0.00582615	-0.402978
FHL3	-0.098627	7.4113	-3.84266	0.00016912	0.00287485	0.447707
VPS39	-0.0987964	7.9134	-3.44562	0.000710595	0.00858396	-0.875833
CCT6A	-0.0989355	7.83489	-4.11605	5.8864e-05	0.00127594	1.42954
CIRBP	-0.0989405	9.42108	-3.70134	0.000285709	0.00434531	-0.0375577
ZNF555	-0.0992099	6.90835	-3.56673	0.000464368	0.00622543	-0.485269
SLC2A4RG	-0.0996709	7.30604	-3.57815	0.000445857	0.00604362	-0.447843
IL37	-0.0998762	6.61954	-3.8844	0.000144455	0.00254841	0.59395
PSMC1	-0.0999737	8.27636	-3.82013	0.00018405	0.00309105	0.369291
MCTP1	-0.100281	6.83064	-3.60828	0.000400291	0.00558616	-0.348592
WAS	-0.10033	7.64901	-3.43961	0.000725523	0.00870258	-0.894879
PDXP	-0.100531	7.25521	-3.90671	0.000132714	0.00238901	0.672655
GLRX5	-0.100651	9.36838	-3.5992	0.000413534	0.00571554	-0.378567
TRPV2	-0.100898	7.47926	-3.40044	0.000830432	0.00952883	-1.0185
TMEM116	-0.101127	7.26798	-3.71198	0.000274781	0.00422493	-0.00153156
RPL8	-0.101566	8.99037	-4.12512	5.67867e-05	0.00124278	1.46307
RPL23A	-0.101777	8.85021	-3.53658	0.00051677	0.00679124	-0.583574
ARHGAP18	-0.102168	7.56884	-3.50561	0.000576369	0.00734395	-0.68383
DDX47	-0.102391	8.24892	-5.00034	1.36284e-06	5.9969e-05	4.9722
COQ6	-0.1025	7.05757	-4.58167	8.64755e-06	0.00027727	3.22761
TMLHE	-0.10276	7.0246	-4.37323	2.07846e-05	0.000557771	2.40358
CDC23	-0.102849	8.37021	-3.61375	0.0003925	0.00550385	-0.330486
ATP5L	-0.103247	9.17603	-3.46286	0.000669286	0.00819302	-0.820945
EIF3K	-0.104263	8.63842	-4.49	1.27629e-05	0.00038051	2.86147
TBL2	-0.104429	8.18604	-4.19883	4.23157e-05	0.000981826	1.73783
RCOR3	-0.104448	8.01351	-3.8692	0.000153011	0.00265647	0.540547
PGM5	-0.10495	7.1828	-3.47461	0.000642433	0.00794394	-0.783399
PCED1B	-0.105008	7.28566	-3.97405	0.000102524	0.00195609	0.912551
ISOC1	-0.105085	7.95899	-3.72211	0.000264759	0.00409784	0.0327985
MMP23B	-0.105355	7.19321	-3.47504	0.000641474	0.00793879	-0.782029
FBXO8	-0.105503	8.36439	-4.66111	6.14368e-06	0.000210335	3.54959
GFPT1	-0.105508	8.51352	-3.61342	0.000392962	0.00550385	-0.33157
RPL13A	-0.105677	9.53066	-3.67797	0.000311137	0.00463028	-0.116278
UBE2F	-0.105891	8.27915	-5.17295	6.1602e-07	3.05984e-05	5.72477
EEF1G	-0.106327	9.68673	-4.19885	4.23124e-05	0.000981826	1.7379
COPA	-0.106839	9.13801	-3.67878	0.000310228	0.00462637	-0.113577
FAM149A	-0.106886	7.12159	-3.70495	0.000281953	0.00431709	-0.025334
CHST11	-0.106918	7.57676	-3.92446	0.000124022	0.00226595	0.735575
HCK	-0.107014	7.57801	-3.88427	0.000144525	0.00254841	0.593496
SLC44A5	-0.107083	6.9212	-3.46485	0.000664652	0.00814992	-0.814577
YIPF1	-0.107273	7.96384	-5.16685	6.3374e-07	3.12666e-05	5.69787
YWHAB	-0.107328	8.81532	-4.24869	3.46076e-05	0.000844952	1.9259
FBXO7	-0.107527	7.84991	-3.59241	0.000423715	0.00581884	-0.40096
GTF2E1	-0.107554	7.62821	-3.4928	0.000602844	0.0075889	-0.725051
DISP1	-0.107642	7.24878	-4.88551	2.28767e-06	9.23449e-05	4.48214
SNX27	-0.107758	8.34869	-4.40048	1.85646e-05	0.000516659	2.50955
RTDR1	-0.10795	6.90602	-3.7833	0.000211169	0.00343044	0.241986
ZNF689	-0.107954	7.65045	-3.38243	0.000883277	0.00999433	-1.07491
NFYC	-0.107971	8.27001	-5.53512	1.09831e-07	7.81238e-06	7.36371
KIRREL2	-0.108141	6.75946	-3.3841	0.000878246	0.00995277	-1.06969
C1orf43	-0.108446	8.21393	-4.10751	6.0884e-05	0.00131196	1.39805
FAM222B	-0.108656	7.78396	-4.28978	2.9283e-05	0.000733477	2.0823
DKK3	-0.108756	7.38551	-3.53128	0.000526548	0.00689202	-0.600798
HMGN2	-0.108839	8.09431	-3.87948	0.000147173	0.00257341	0.57665
LSM12	-0.109107	7.50609	-3.45766	0.000681486	0.00831458	-0.837504
STAU2	-0.109329	7.11532	-4.19083	4.36974e-05	0.0010036	1.7078
MRPS30	-0.109364	7.90024	-4.016	8.71521e-05	0.00172108	1.06373
HNRNPC	-0.109906	8.45099	-4.12337	5.71807e-05	0.00124869	1.45662
NES	-0.109992	7.59356	-4.16376	4.86954e-05	0.00110454	1.60661
WASF2	-0.110304	7.56561	-3.55031	0.00049226	0.00653359	-0.538909
IGFLR1	-0.111149	7.45416	-4.50132	1.21679e-05	0.000367496	2.90635
UBE2H	-0.111151	7.96084	-3.66867	0.000321846	0.0047372	-0.147507
EFEMP2	-0.111262	7.99057	-3.76392	0.000226915	0.00363386	0.175429
PROSER1	-0.111354	8.50974	-3.42119	0.000773208	0.0090847	-0.953168
RPL17	-0.111507	8.25457	-3.67149	0.000318562	0.00471028	-0.138042
TLR4	-0.111805	7.37678	-3.49544	0.000597312	0.0075322	-0.716591
TFDP2	-0.111982	7.64972	-3.96064	0.000107957	0.00204115	0.864522
ADAP2	-0.112117	8.19434	-3.93176	0.000120609	0.00221742	0.761503
SEC22C	-0.112262	7.55118	-5.35221	2.64934e-07	1.65195e-05	6.52605
HPRT1	-0.112424	7.64643	-3.51909	0.000549682	0.00707776	-0.640297
RNF114	-0.112578	8.66246	-4.23376	3.67624e-05	0.000885986	1.86939
C12orf4	-0.112648	7.49121	-3.79701	0.000200654	0.00328513	0.289277
MGAT2	-0.112656	7.40638	-3.45221	0.000694514	0.00845242	-0.854859
PMAIP1	-0.112679	7.30453	-4.01795	8.64949e-05	0.00171503	1.07078
GSTA4	-0.113018	8.34188	-3.43071	0.000748229	0.00887039	-0.923102
DENND1A	-0.11331	7.42638	-3.9113	0.000130409	0.00235912	0.688923
CD180	-0.113448	6.78339	-3.66669	0.000324167	0.00475953	-0.154137
NME4	-0.113466	8.10359	-3.53451	0.000520576	0.00683513	-0.590317
RHOG	-0.113649	8.61651	-3.75275	0.000236494	0.00376499	0.137178
PGD	-0.113825	8.09212	-3.4038	0.000820902	0.00945651	-1.00794
EPN1	-0.113848	8.68576	-4.088	6.57553e-05	0.00139349	1.32625
ZMYM2	-0.114351	7.5835	-3.8066	0.000193599	0.00321422	0.322429
NOTCH2	-0.114927	7.24211	-3.41904	0.000778964	0.00911674	-0.959956
NLN	-0.114989	6.94656	-3.58943	0.000428257	0.00584287	-0.410774
SNX17	-0.114992	8.55694	-3.43121	0.000746931	0.00886217	-0.921512
DUSP14	-0.115323	8.3669	-3.97594	0.000101779	0.00194696	0.919328
C1QTNF7	-0.115339	6.97193	-3.64726	0.00034783	0.00500507	-0.219127
MAPK1	-0.11601	7.58798	-3.94088	0.00011647	0.00216186	0.793958
NPC1	-0.116163	8.60271	-4.35281	2.26132e-05	0.000594885	2.32451
STAM	-0.116229	7.99503	-3.47007	0.000652673	0.00804341	-0.797901
TSC1	-0.116372	7.36747	-4.15621	5.01831e-05	0.00112837	1.57849
MAGED1	-0.116532	8.58341	-4.4192	1.7173e-05	0.000485784	2.58269
DBR1	-0.116559	7.18987	-4.23886	3.60123e-05	0.000870772	1.88868
PARVA	-0.116721	7.97465	-3.61609	0.000389208	0.00547846	-0.322729
CNOT2	-0.116844	8.30683	-5.31555	3.15333e-07	1.84087e-05	6.36056
FAM105A	-0.117101	7.21121	-3.65015	0.000344207	0.00496913	-0.209471
DOCK8	-0.11756	8.0979	-3.42331	0.00076759	0.00903098	-0.946492
ADIRF	-0.117722	8.40335	-3.55329	0.000487078	0.00647068	-0.52918
HAS2	-0.117786	6.73798	-3.64505	0.000350628	0.00503207	-0.226513
RCBTB1	-0.117869	7.21923	-3.61569	0.000389781	0.00548125	-0.324083
BNC2	-0.118053	7.08913	-4.61778	7.40694e-06	0.000243349	3.37342
UQCRC2	-0.11832	8.13883	-3.94311	0.00011548	0.00215009	0.801894
CERS3	-0.118439	6.65606	-3.98728	9.74165e-05	0.00188591	0.960089
CCNT2	-0.118769	7.52556	-3.56616	0.000465308	0.00622711	-0.487129
OSTC	-0.118902	8.79792	-3.75101	0.000238013	0.00378265	0.131258
TRUB1	-0.118942	6.79366	-3.54966	0.000493384	0.00654258	-0.541006
CCDC97	-0.118978	7.63323	-3.66338	0.000328096	0.00480278	-0.165252
SLC26A2	-0.119124	8.00873	-3.42433	0.000764889	0.00900958	-0.943264
TPM3	-0.119722	7.75628	-3.46513	0.000664002	0.00814876	-0.813679
MAEA	-0.11977	8.21927	-3.72795	0.000259132	0.00403385	0.0526532
CLTC	-0.120069	8.34629	-4.02683	8.35561e-05	0.00167489	1.10297
OSTF1	-0.120631	8.82335	-3.61867	0.000385618	0.00543837	-0.31419
TESC	-0.120698	7.64434	-3.59899	0.000413853	0.00571554	-0.379276
PARVG	-0.120969	7.07249	-3.95592	0.000109935	0.00206836	0.847636
TRAPPC13	-0.121466	7.30102	-5.01827	1.25602e-06	5.59406e-05	5.04949
FSCN1	-0.121475	9.16513	-3.443	0.000717054	0.00861935	-0.884123
SEC14L1	-0.121615	8.20472	-4.02871	8.29464e-05	0.00166505	1.10979
FAM172A	-0.121651	7.76672	-3.38867	0.000864619	0.00982231	-1.0554
IFT122	-0.121679	7.52972	-3.80648	0.000193691	0.00321422	0.321988
DNAJA4	-0.122107	7.44675	-3.76901	0.000222671	0.00358549	0.1929
2014-03-02	-0.122343	7.51904	-3.60001	0.000412345	0.00570546	-0.375914
PER3	-0.122418	7.00829	-4.96849	1.5747e-06	6.76657e-05	4.83542
SCRN1	-0.122428	7.5753	-3.54708	0.000497927	0.00658496	-0.549433
SCAMP5	-0.12266	6.94477	-3.4117	0.000798906	0.00927277	-0.983091
GPSM3	-0.122707	7.80184	-3.44953	0.000701018	0.00850332	-0.8634
S100PBP	-0.122941	7.49747	-5.25445	4.20744e-07	2.32648e-05	6.08663
BIN1	-0.12301	7.84125	-3.79751	0.000200284	0.00328275	0.290988
PLEKHO2	-0.123076	8.29365	-3.79434	0.000202661	0.00331059	0.28006
RPL9	-0.123184	9.4615	-4.11788	5.84388e-05	0.00127048	1.4363
FGF7	-0.123262	6.75549	-3.55588	0.000482623	0.00643482	-0.52073
PSMB8	-0.123372	7.59562	-4.39096	1.9313e-05	0.000531941	2.47247
FKBP9	-0.123478	7.94835	-4.02276	8.48917e-05	0.00169426	1.0882
SLC25A27	-0.124101	6.79195	-3.65382	0.000339669	0.00493277	-0.19723
HCST	-0.124125	8.1483	-3.6528	0.000340921	0.00493628	-0.200624
ATP8B4	-0.124201	7.43579	-3.55703	0.000480659	0.00641448	-0.516981
TMEM98	-0.124327	7.3087	-4.02974	8.2616e-05	0.00166287	1.11351
STK17B	-0.124491	7.27127	-3.55331	0.00048705	0.00647068	-0.529126
PAQR8	-0.124593	7.33993	-4.97506	1.52854e-06	6.64618e-05	4.86358
CA8	-0.124846	7.25288	-3.52986	0.000529185	0.00690485	-0.605388
ACRV1	-0.125093	6.75703	-3.48638	0.000616554	0.0077085	-0.745684
LRRN3	-0.125506	6.97162	-3.42651	0.000759139	0.00894904	-0.936356
EPB41L2	-0.125567	7.83979	-3.38252	0.000883018	0.00999433	-1.07465
H2AFY	-0.125709	8.33434	-4.84497	2.74123e-06	0.000106747	4.31118
RIN2	-0.125881	7.909	-3.88122	0.000146208	0.00256323	0.582751
ALYREF	-0.126013	8.0967	-4.45121	1.50228e-05	0.000437632	2.7083
ICA1	-0.126248	7.18307	-4.34291	2.3555e-05	0.000613058	2.28625
CD200R1	-0.126449	6.86082	-3.47908	0.000632492	0.00786081	-0.769095
XRCC5	-0.12649	8.90475	-5.00472	1.33598e-06	5.91424e-05	4.99104
THOC2	-0.126507	7.69671	-3.90288	0.000134663	0.00241312	0.659112
PKNOX2	-0.12665	7.36895	-4.39938	1.86494e-05	0.000517556	2.50528
ACACA	-0.12666	7.2992	-3.52024	0.000547457	0.00706698	-0.636571
FPGT	-0.126885	6.82707	-4.82099	3.0493e-06	0.000115158	4.21056
MKNK1	-0.126984	7.70833	-6.35521	1.68988e-09	2.31419e-07	11.3506
NDUFA12	-0.127105	8.6136	-4.1545	5.05281e-05	0.00113209	1.5721
IREB2	-0.12714	7.63992	-3.91526	0.000128456	0.00232954	0.702941
RNPC3	-0.127503	7.44589	-4.35475	2.24331e-05	0.000591784	2.332
RAP1GDS1	-0.127547	7.17779	-4.06286	7.25828e-05	0.00150859	1.23415
MAPRE2	-0.127644	7.92996	-3.62572	0.000375954	0.0053277	-0.290802
GSTK1	-0.127749	9.00001	-5.53037	1.12401e-07	7.95657e-06	7.34169
ZMAT3	-0.128273	7.6474	-3.83314	0.000175287	0.00295907	0.414506
RAB3IL1	-0.128275	7.69391	-3.39177	0.000855503	0.00973268	-1.0457
LCP2	-0.128434	7.48871	-3.60475	0.000405395	0.00564126	-0.360261
CYB5R4	-0.128542	7.3258	-4.21451	3.97297e-05	0.000937455	1.79679
ANTXR2	-0.128963	8.36595	-3.39553	0.000844547	0.009653	-1.03392
MEIS1	-0.12911	7.67146	-3.54134	0.000508152	0.00670203	-0.568117
FZD2	-0.129134	7.20029	-4.2416	3.56152e-05	0.000862593	1.89905
HSD17B6	-0.129334	6.99072	-3.40807	0.00080894	0.0093481	-0.994512
LOXL1	-0.129413	7.28424	-3.63769	0.000360078	0.00514227	-0.251034
ATXN10	-0.129717	7.68124	-3.93729	0.000118084	0.00218484	0.781166
FCGRT	-0.129945	8.44324	-3.72934	0.00025781	0.0040231	0.0573814
HGF	-0.129953	7.34071	-3.61321	0.000393266	0.00550385	-0.332283
ULK1	-0.12997	8.48019	-3.47739	0.000636229	0.00790057	-0.7745
ANGPTL6	-0.130545	7.16383	-3.75464	0.000234842	0.00374444	0.143663
SLC23A2	-0.130941	7.23202	-3.72423	0.000262699	0.00407768	0.0400189
ADRB3	-0.131339	6.90478	-4.09918	6.29207e-05	0.00134203	1.36735
SNAP23	-0.131342	7.96001	-3.41629	0.00078639	0.00918165	-0.96864
MAMSTR	-0.131391	6.99638	-3.77384	0.000218722	0.00353355	0.20946
CDC42EP2	-0.131548	7.42478	-4.00146	9.22137e-05	0.00180161	1.01117
BMX	-0.131573	6.8885	-4.50431	1.20151e-05	0.000365053	2.91823
OAZ1	-0.131691	9.93902	-4.76014	3.98884e-06	0.000145788	3.95696
CDKN1A	-0.131796	8.27751	-3.75956	0.000230607	0.00368493	0.160498
LURAP1L	-0.13183	7.54239	-3.61633	0.000388885	0.00547846	-0.321963
TJP1	-0.131975	8.56874	-3.44437	0.00071366	0.00860551	-0.879777
MAP4K3	-0.132133	8.05487	-4.12281	5.73081e-05	0.00124961	1.45454
MAN1A1	-0.132427	7.40485	-3.86871	0.000153299	0.00265647	0.538805
NNT	-0.132663	7.24011	-4.39639	1.88822e-05	0.000522039	2.49364
BTG2	-0.132845	8.24274	-3.62445	0.000377675	0.00534693	-0.295012
APBB2	-0.133237	7.37415	-4.64136	6.69146e-06	0.000222336	3.46911
MAPRE1	-0.133298	8.54008	-3.4105	0.00080222	0.00928509	-0.986879
EPHB6	-0.133649	7.1369	-4.20524	4.12402e-05	0.000965324	1.7619
RPS11	-0.133977	10.1191	-3.97441	0.000102382	0.00195593	0.913839
ATP10D	-0.134842	8.10428	-4.03569	8.07198e-05	0.00164633	1.13513
EBF3	-0.134886	7.15218	-3.66756	0.000323145	0.00474929	-0.151224
CTDSP2	-0.134902	8.42087	-4.55311	9.76841e-06	0.00030915	3.11292
FZD4	-0.135139	8.10912	-3.80195	0.00019699	0.00325056	0.306345
TSHZ3	-0.135321	7.24607	-3.64409	0.000351839	0.00503959	-0.229694
HEBP1	-0.135394	8.20146	-3.70225	0.000284752	0.00434331	-0.0344584
EEF2	-0.135487	9.86545	-5.23701	4.56666e-07	2.4692e-05	6.00884
ARL2BP	-0.135492	8.37074	-3.9498	0.000112551	0.00210216	0.825777
IFT52	-0.135863	7.58878	-4.55786	9.57276e-06	0.000303614	3.13195
FGF2	-0.136061	6.92017	-4.18175	4.53156e-05	0.0010359	1.67381
SDSL	-0.136356	7.34283	-4.50091	1.21888e-05	0.000367496	2.90473
PPM1M	-0.136543	7.66551	-5.8826	1.95706e-08	1.85012e-06	9.00838
ZNF358	-0.136603	8.10794	-3.99779	9.35323e-05	0.00182251	0.997955
DOCK2	-0.136804	7.6327	-3.40061	0.000829935	0.00952883	-1.01795
HSD17B12	-0.137545	8.20164	-3.47553	0.000640375	0.00793189	-0.780457
CD4	-0.138052	7.3411	-3.91992	0.000126192	0.00229986	0.71946
CPEB3	-0.138313	7.25284	-3.39495	0.000846233	0.00965721	-1.03574
QDPR	-0.138352	7.66659	-3.8852	0.000144017	0.00254714	0.596767
NDUFB5	-0.138617	8.81376	-3.59043	0.000426718	0.00583819	-0.40746
LANCL1	-0.138731	7.97251	-4.48685	1.29338e-05	0.000382307	2.84897
ANGPT1	-0.138842	7.601	-3.44441	0.000713573	0.00860551	-0.879664
FURIN	-0.138929	9.26522	-3.56614	0.000465344	0.00622711	-0.487199
EGFLAM	-0.139052	7.22443	-4.19117	4.36369e-05	0.0010036	1.70909
RPL7A	-0.139052	9.28175	-4.62832	7.0785e-06	0.000233606	3.41614
PTGER2	-0.139131	7.28707	-3.86992	0.000152598	0.00265246	0.543055
CABLES1	-0.139145	7.74316	-3.4811	0.000628044	0.00783211	-0.762622
SLC25A23	-0.139216	7.73506	-4.36567	2.1445e-05	0.000570298	2.37424
IRX3	-0.139236	7.42184	-3.38499	0.000875578	0.00993022	-1.06691
ZFP3	-0.139241	7.19369	-3.95586	0.00010996	0.00206836	0.847423
MTA3	-0.1394	7.91297	-4.44318	1.55369e-05	0.000449037	2.6767
DUS2L	-0.139677	7.91104	-3.88084	0.000146415	0.00256323	0.581439
ZNF627	-0.139845	7.36397	-5.63367	6.78008e-08	5.22887e-06	7.82317
BTG1	-0.139971	9.38622	-3.96668	0.000105478	0.00200244	0.886122
MYNN	-0.140026	7.59649	-3.51158	0.000564406	0.00722923	-0.664572
SUMO2	-0.140589	8.5411	-5.95024	1.38816e-08	1.40858e-06	9.33639
C18orf8	-0.140702	8.10253	-5.04748	1.09918e-06	5.06487e-05	5.17582
CARD16	-0.140881	7.43702	-3.67022	0.000320043	0.00472741	-0.142324
MROH8	-0.141268	6.79329	-3.87686	0.000148641	0.00259291	0.567434
DECR1	-0.141403	7.84819	-3.88943	0.000141725	0.00251722	0.611656
CDKAL1	-0.141555	7.30861	-4.09948	6.28464e-05	0.00134203	1.36846
LINC00341	-0.141585	7.28419	-3.62287	0.000379837	0.00536717	-0.300272
RPL12	-0.141828	9.52092	-4.381	2.01268e-05	0.000546145	2.43375
FOXD1	-0.141839	7.17786	-3.49941	0.000589039	0.00746642	-0.703789
SH2B3	-0.142362	8.08191	-3.48531	0.000618874	0.00773091	-0.749129
MINPP1	-0.142442	8.15774	-4.09371	6.4294e-05	0.00136933	1.34721
RBMS3	-0.142693	7.38059	-4.5975	8.08077e-06	0.000261963	3.29143
AGL	-0.143126	7.35739	-4.74932	4.18296e-06	0.000151715	3.91211
ATP5A1	-0.143797	9.35085	-4.52603	1.096e-05	0.00033668	3.00465
CASK	-0.144219	7.13912	-3.46821	0.00065693	0.00807526	-0.803861
CD81	-0.14444	9.75935	-4.34061	2.37783e-05	0.000617773	2.2774
RPS4X	-0.144493	9.13787	-4.86619	2.494e-06	9.93059e-05	4.40051
MAD2L2	-0.145064	8.00646	-4.12494	5.68255e-05	0.00124278	1.46243
SHROOM2	-0.145096	7.6805	-4.55901	9.52618e-06	0.000302792	3.13654
SLC22A3	-0.145249	7.36626	-4.01539	8.73589e-05	0.00172284	1.06152
DDR2	-0.145621	7.2194	-4.03513	8.08954e-05	0.00164633	1.13311
TACC2	-0.145736	8.19469	-3.65835	0.000334135	0.00487171	-0.182078
KLRD1	-0.145768	6.97346	-4.32373	2.54864e-05	0.000657485	2.21239
SPRY2	-0.145807	7.73761	-3.42938	0.000751659	0.00888633	-0.927289
2014-03-04	-0.145883	7.1412	-3.41974	0.000777085	0.00910851	-0.957745
TSPAN5	-0.146487	7.48524	-3.74703	0.000241537	0.00382207	0.117665
ZNF217	-0.147754	8.39571	-3.95974	0.000108333	0.00204562	0.861292
PRKCDBP	-0.147946	8.26759	-3.50401	0.000579615	0.00737248	-0.688985
PNMA1	-0.147975	7.71703	-3.67384	0.000315853	0.00467967	-0.130162
FAM126A	-0.14864	7.19011	-4.41571	1.74248e-05	0.000491956	2.56903
SSTR1	-0.148744	6.87413	-4.66467	6.04991e-06	0.000208097	3.56409
F5	-0.149631	8.77688	-3.78105	0.000212943	0.00345543	0.234242
ZMIZ1	-0.149702	8.60603	-3.77649	0.000216583	0.00350673	0.218555
TRAF3	-0.150173	7.34309	-4.4314	1.63211e-05	0.000466184	2.63046
CASP1	-0.150455	7.44396	-5.31683	3.13423e-07	1.84087e-05	6.36633
SMPDL3A	-0.150569	8.41064	-3.65421	0.000339183	0.00493061	-0.195911
RASL12	-0.150864	7.65235	-4.70453	5.08776e-06	0.000179209	3.72738
FAM110B	-0.15112	7.00946	-4.53453	1.05716e-05	0.000328888	3.03858
ITPR1	-0.151473	7.5218	-5.18262	5.88891e-07	2.9653e-05	5.7675
MID1IP1	-0.151922	7.28394	-4.53566	1.05209e-05	0.000328704	3.04311
SSBP1	-0.15226	8.617	-3.52943	0.000529992	0.00690923	-0.606788
ZNF362	-0.153074	8.32807	-4.96307	1.61383e-06	6.87426e-05	4.81219
TLE4	-0.153142	7.65831	-4.66392	6.0695e-06	0.000208282	3.56104
ATP1B1	-0.15315	7.98029	-3.84918	0.000165025	0.00282159	0.470439
ARL4C	-0.153425	7.43046	-4.70095	5.16783e-06	0.000181593	3.71266
WDR61	-0.153901	8.18293	-4.73008	4.5508e-06	0.000162245	3.83259
FXYD3	-0.15466	7.8	-4.44159	1.56403e-05	0.000450249	2.67047
RPLP1	-0.154791	9.75732	-4.14559	5.23526e-05	0.00116294	1.53897
SOCS2	-0.154915	8.00206	-4.01491	8.7521e-05	0.00172372	1.05979
PIP5K1B	-0.154951	7.55909	-3.86662	0.000154514	0.00266677	0.531482
TCEAL7	-0.15519	6.86295	-3.60512	0.00040486	0.00563917	-0.359044
RWDD2A	-0.155246	7.34286	-4.63782	6.79453e-06	0.000224741	3.45471
ALDH9A1	-0.155421	8.8154	-3.76627	0.000224951	0.00361031	0.183471
TSPAN12	-0.15549	7.51299	-4.65191	6.39337e-06	0.000214867	3.51205
CYTH3	-0.155519	7.86464	-4.37187	2.09021e-05	0.000557884	2.3983
FAM26E	-0.155954	7.05747	-5.50593	1.26565e-07	8.83121e-06	7.22871
RPS16	-0.156233	10.2851	-4.1573	4.99662e-05	0.00112639	1.58254
SIMC1	-0.156586	7.05193	-3.66157	0.000330258	0.00482961	-0.171312
PARM1	-0.15667	7.95221	-3.92862	0.000122065	0.00224137	0.750356
SRP9	-0.156805	8.57259	-3.74024	0.000247668	0.00390975	0.0944832
GPI	-0.156985	8.41085	-3.80231	0.00019673	0.00325056	0.30757
MATN2	-0.15728	8.13719	-3.46798	0.000657462	0.00807526	-0.804604
GPR124	-0.15745	8.28033	-3.4513	0.000696722	0.00846523	-0.857767
NSMAF	-0.157539	8.08728	-4.74806	4.20605e-06	0.000152176	3.90692
CDK20	-0.15765	7.00715	-4.08909	6.54749e-05	0.00139242	1.33024
SLC7A7	-0.157841	7.76476	-4.54299	1.01984e-05	0.000319992	3.0724
CCNDBP1	-0.15787	7.93289	-4.84539	2.73619e-06	0.000106747	4.31292
KCNS3	-0.158441	7.49174	-3.46961	0.000653724	0.00804959	-0.799376
HECW2	-0.158821	7.48	-3.73236	0.000254963	0.00399143	0.0676458
TMEM106B	-0.159163	7.94884	-3.98574	9.79994e-05	0.00188946	0.954538
LANCL2	-0.159163	7.58659	-6.93837	7.08575e-11	1.75234e-08	14.3921
GJA1	-0.159256	8.82505	-3.85519	0.000161326	0.00276805	0.491458
DNAJC6	-0.159293	6.71853	-3.92474	0.000123889	0.00226595	0.736573
ANGPTL2	-0.159546	7.3669	-4.52881	1.08313e-05	0.000334212	3.01576
HOXB5	-0.159627	7.33704	-5.61413	7.46371e-08	5.57989e-06	7.73164
MEIS2	-0.160038	7.0462	-4.37559	2.05829e-05	0.000554413	2.41273
ACPL2	-0.160088	7.67422	-4.05391	7.51745e-05	0.00155364	1.20145
MOSPD1	-0.160267	7.37828	-3.70295	0.000284024	0.00433974	-0.0320958
RPL39	-0.160386	9.42131	-4.34558	2.32975e-05	0.000609603	2.29656
VTN	-0.160475	7.45431	-3.61349	0.000392868	0.00550385	-0.331349
PSMA1	-0.160596	8.34231	-5.32285	3.04598e-07	1.83335e-05	6.39346
PXK	-0.161065	7.28649	-5.16823	6.29712e-07	3.11729e-05	5.70392
NBN	-0.161202	7.53929	-5.05782	1.04832e-06	4.89205e-05	5.22071
UBB	-0.161315	10.129	-4.46366	1.4259e-05	0.00041704	2.75731
MKL2	-0.161466	7.52526	-4.40389	1.83029e-05	0.000512796	2.52288
SNCAIP	-0.1617	7.13442	-4.08873	6.55683e-05	0.00139242	1.32891
PTRF	-0.161813	9.27425	-3.70187	0.000285147	0.00434331	-0.0357397
AMIGO2	-0.162197	7.11948	-3.44188	0.000719862	0.00864601	-0.887702
FAM84B	-0.162263	7.85683	-4.73306	4.4917e-06	0.000160529	3.84492
LIPG	-0.162399	8.31909	-4.07646	6.88092e-05	0.00144243	1.28392
TYROBP	-0.162828	8.68946	-3.455	0.000687813	0.00838479	-0.845974
NINJ1	-0.162838	8.73925	-4.48778	1.2883e-05	0.000382307	2.85267
DCTD	-0.162841	7.89884	-5.21598	5.03952e-07	2.66585e-05	5.91531
RASSF4	-0.162923	7.38734	-3.98837	9.70073e-05	0.00188271	0.964007
SPRED1	-0.163601	8.08261	-3.68945	0.00029839	0.00449825	-0.0776601
GIMAP4	-0.163765	8.20878	-3.73687	0.000250763	0.00393408	0.0830025
TSPAN3	-0.164134	8.31436	-4.49601	1.24435e-05	0.000372874	2.88529
GSTA3	-0.164266	7.80169	-3.75681	0.000232967	0.00371859	0.151078
TRIM8	-0.164488	8.39804	-5.18005	5.95984e-07	2.98053e-05	5.75614
MAF	-0.164491	7.57801	-6.56074	5.62584e-10	9.36766e-08	12.4044
KANK2	-0.164726	8.08144	-4.85424	2.63044e-06	0.000104455	4.35017
PHLDB1	-0.16478	8.04949	-4.17697	4.61904e-05	0.00105425	1.65595
ARHGAP17	-0.16481	8.53606	-4.19865	4.23472e-05	0.000981826	1.73714
C20orf27	-0.165098	7.50362	-3.71609	0.000270677	0.00417938	0.0123719
ZNF554	-0.165233	7.38719	-4.01736	8.66943e-05	0.00171574	1.06863
AICDA	-0.1655	7.28595	-3.52851	0.000531718	0.00692557	-0.609775
SLC25A5	-0.166375	9.23198	-6.66134	3.26001e-10	6.28539e-08	12.9275
FOXF1	-0.16662	7.87774	-3.67574	0.000313683	0.00465693	-0.123799
TRIM45	-0.166987	7.29319	-4.54371	1.01671e-05	0.000319992	3.07528
AKR1B1	-0.167052	9.64786	-4.11204	5.98049e-05	0.00129251	1.41474
LAMC3	-0.16708	8.69664	-3.60408	0.000406369	0.0056441	-0.362471
GNA14	-0.167422	7.26424	-4.38449	1.98383e-05	0.000541324	2.44729
TLR7	-0.16744	7.30252	-3.79666	0.000200916	0.00328575	0.288068
PRKCA	-0.167901	7.33566	-5.28483	3.64638e-07	2.09006e-05	6.22255
RUNX1T1	-0.16814	7.19071	-4.76563	3.89373e-06	0.000142994	3.97974
ARMCX3	-0.168192	7.90967	-3.39342	0.000850669	0.00969273	-1.04052
USP9X	-0.168812	8.94274	-4.47298	1.37115e-05	0.000403444	2.7941
MANSC1	-0.16928	7.649	-4.43049	1.63833e-05	0.000467051	2.62689
ZMYM4	-0.16952	7.87514	-5.0413	1.1307e-06	5.16143e-05	5.14904
ADAMTS3	-0.169688	6.98613	-3.81397	0.000188344	0.00315766	0.347925
CYBB	-0.16986	7.98325	-4.13812	5.39298e-05	0.00118832	1.51126
SLC16A2	-0.170276	7.51922	-4.49247	1.2631e-05	0.000377718	2.87124
ZBTB20	-0.170635	7.49606	-4.22792	3.76391e-05	0.000901186	1.84734
NFIX	-0.17072	7.60501	-4.90204	2.12443e-06	8.67112e-05	4.55214
CHN1	-0.171036	7.80206	-4.42918	1.64726e-05	0.00046837	2.62178
ZFAND5	-0.171081	8.86862	-6.33744	1.85671e-09	2.496e-07	11.2604
PARL	-0.17112	8.29313	-5.37437	2.38376e-07	1.49997e-05	6.62646
NPL	-0.171147	7.77566	-5.43183	1.81016e-07	1.17886e-05	6.88822
PLS3	-0.171152	8.13606	-3.72203	0.000264837	0.00409784	0.032528
SCN9A	-0.171341	6.99191	-4.94311	1.76612e-06	7.41519e-05	4.72686
SLCO2B1	-0.171609	8.15932	-3.86102	0.000157816	0.00271555	0.511862
SLC18B1	-0.171933	8.02259	-5.09849	8.69643e-07	4.11061e-05	5.39779
LINGO1	-0.172029	7.1841	-3.6363	0.000361886	0.00515829	-0.255652
MFF	-0.172034	7.78377	-7.35247	6.80882e-12	2.43341e-09	16.6428
IDH1	-0.172391	8.26531	-4.34977	2.28986e-05	0.000601313	2.31275
TUBA1A	-0.172394	8.91767	-5.07789	9.56106e-07	4.50476e-05	5.30796
PCDH18	-0.172704	8.20841	-3.76955	0.000222229	0.00358231	0.194737
2014-09-10	-0.172771	7.84432	-4.9534	1.68593e-06	7.09882e-05	4.77083
CASQ2	-0.172876	6.71735	-3.69831	0.000288891	0.00437583	-0.0477876
ARHGDIB	-0.173288	9.24786	-3.52	0.000547913	0.00706698	-0.637336
LGI2	-0.173644	7.09066	-3.69572	0.000291639	0.0044101	-0.0565302
RBM48	-0.17406	7.23869	-4.03407	8.12326e-05	0.00165009	1.12923
ACO1	-0.174111	8.60125	-5.95381	1.36313e-08	1.39678e-06	9.35376
TSPAN6	-0.174257	7.81115	-5.14261	7.09235e-07	3.47572e-05	5.59112
MAP1LC3C	-0.1745	7.22303	-3.91787	0.000127184	0.00231377	0.712184
CALM2	-0.174571	9.41444	-5.12025	7.86561e-07	3.79127e-05	5.49299
MGP	-0.174706	8.71336	-3.62341	0.000379096	0.00536187	-0.298473
CCL13	-0.174794	7.32471	-3.42094	0.00077389	0.0090847	-0.953975
MAFB	-0.175179	7.99944	-4.04273	7.85312e-05	0.00161165	1.16074
DARC	-0.175519	7.29417	-3.81089	0.000190522	0.00318335	0.337271
RALYL	-0.176065	6.89327	-4.8525	2.65093e-06	0.000104701	4.34284
LIPA	-0.176365	8.89451	-3.67866	0.000310361	0.00462637	-0.113974
IFITM2	-0.176489	9.65802	-3.44381	0.000715053	0.00860551	-0.881562
ADCY3	-0.176631	8.67071	-4.75187	4.13626e-06	0.000150768	3.92271
GNPDA1	-0.17671	8.15863	-5.37425	2.38512e-07	1.49997e-05	6.62592
HHEX	-0.17676	7.5697	-5.32076	3.07633e-07	1.8399e-05	6.38404
CCT5	-0.176904	7.89746	-4.49629	1.24288e-05	0.000372874	2.88641
ANK3	-0.17704	7.69677	-3.38864	0.000864723	0.00982231	-1.05551
FGF10	-0.177127	6.76543	-3.42318	0.000767938	0.00903098	-0.946907
GIMAP8	-0.178139	7.63364	-4.3571	2.22172e-05	0.000587632	2.34107
CNRIP1	-0.178668	7.77266	-4.51147	1.16568e-05	0.000356591	2.94669
CFI	-0.178676	7.5321	-3.59719	0.000416529	0.00573089	-0.385211
ADCK1	-0.179709	7.24888	-5.21031	5.17494e-07	2.70843e-05	5.89015
COL1A1	-0.180079	8.89629	-3.47654	0.00063812	0.00791529	-0.777221
LPAR5	-0.180161	7.5584	-5.48496	1.40097e-07	9.50392e-06	7.13202
MYO9A	-0.180201	8.04613	-4.30405	2.76253e-05	0.000702766	2.13688
C10orf10	-0.180451	8.99774	-3.72775	0.000259325	0.00403385	0.0519676
CNIH	-0.180839	8.12438	-5.8488	2.32134e-08	2.09966e-06	8.84543
DLK1	-0.181172	9.7161	-4.17417	4.67122e-05	0.0010645	1.64545
WLS	-0.181185	7.95481	-4.8953	2.18959e-06	8.87173e-05	4.52357
CD53	-0.181692	7.53961	-4.25539	3.36801e-05	0.000825274	1.95133
KLHL3	-0.181781	7.6447	-3.56007	0.00047549	0.00635128	-0.507037
CFH	-0.181995	7.19691	-4.17309	4.69131e-05	0.00106742	1.64144
MXRA5	-0.18262	7.47605	-4.6499	6.4492e-06	0.000216247	3.50386
LAMA4	-0.18284	8.27444	-3.72013	0.000266685	0.00412208	0.0261009
FCER1G	-0.183291	8.38715	-3.7608	0.00022955	0.00367205	0.164747
OCA2	-0.183585	7.01287	-4.04876	7.6704e-05	0.00157636	1.18268
FBN2	-0.183604	9.85232	-4.66683	5.9935e-06	0.000207	3.57292
PCSK5	-0.183672	7.72005	-3.70118	0.000285872	0.00434531	-0.0380845
FAM212A	-0.183701	7.42883	-4.65914	6.19637e-06	0.000210956	3.54155
ACOX2	-0.183906	7.20552	-4.99871	1.37298e-06	6.02345e-05	4.96518
GSR	-0.184317	7.57135	-4.83013	2.92818e-06	0.000112616	4.24885
EEF1A1	-0.184845	10.1844	-4.86638	2.49188e-06	9.93059e-05	4.40132
FRMD3	-0.18558	7.48285	-3.51195	0.000563667	0.00722608	-0.663369
COL6A1	-0.185673	8.85811	-3.50995	0.000567649	0.00726441	-0.669832
PDLIM1	-0.185949	8.77398	-5.56372	9.55406e-08	6.93048e-06	7.49644
GUCY1A3	-0.185955	7.80332	-5.98177	1.18179e-08	1.24581e-06	9.49014
PAMR1	-0.186127	7.63045	-4.89508	2.19175e-06	8.87173e-05	4.52264
MAT2B	-0.186492	7.79487	-5.43799	1.75733e-07	1.15992e-05	6.91639
RGL1	-0.187453	8.01798	-5.78096	3.26375e-08	2.82981e-06	8.52027
TXNRD1	-0.187876	8.36029	-4.54339	1.01809e-05	0.000319992	3.074
NREP	-0.188116	8.41528	-4.20657	4.10207e-05	0.000963263	1.76689
A2M	-0.188563	9.18973	-4.68289	5.58998e-06	0.00019456	3.63862
LPXN	-0.189349	7.51945	-4.37771	2.04032e-05	0.000551601	2.42095
ARPC5	-0.189376	9.09155	-5.57748	8.93264e-08	6.61061e-06	7.56049
INMT	-0.189577	7.74328	-4.29693	2.84414e-05	0.00071978	2.10961
TBXAS1	-0.189786	7.51563	-4.31612	2.62936e-05	0.000673567	2.18317
HEYL	-0.190002	7.87816	-3.65745	0.000335225	0.00488276	-0.185084
TAGLN	-0.1907	8.25335	-3.97633	0.000101626	0.00194696	0.920729
CYSLTR1	-0.190757	6.93698	-6.0137	1.00355e-08	1.07336e-06	9.64635
PRDX3	-0.191014	8.74918	-6.02503	9.46854e-09	1.02017e-06	9.70193
NRCAM	-0.191523	7.83933	-4.88476	2.29537e-06	9.24013e-05	4.47896
HPGDS	-0.191833	7.28666	-4.50396	1.20331e-05	0.000365053	2.91682
PRRX1	-0.192051	6.9337	-4.29602	2.85467e-05	0.000720595	2.10615
GNG2	-0.192677	7.0985	-4.38302	1.99592e-05	0.000543609	2.4416
TSPAN7	-0.192827	7.94797	-3.43633	0.00073381	0.00874995	-0.905281
LYVE1	-0.193063	8.54384	-3.4363	0.00073389	0.00874995	-0.905381
LRRCC1	-0.193094	6.81267	-3.43952	0.000725759	0.00870258	-0.895177
SDC2	-0.19327	7.69488	-4.33621	2.42128e-05	0.000627948	2.26043
WFDC1	-0.193279	8.41033	-4.58689	8.45673e-06	0.000272344	3.24862
EGFL6	-0.19342	9.07204	-3.39603	0.0008431	0.00964399	-1.03235
SRPX2	-0.193834	7.55015	-5.72803	4.25024e-08	3.51857e-06	8.26837
APMAP	-0.194204	8.98903	-6.88296	9.64162e-11	2.24252e-08	14.0964
BPGM	-0.19438	9.0463	-3.76812	0.000223408	0.00359342	0.18984
TKT	-0.194451	9.03421	-6.17042	4.4635e-09	5.40527e-07	10.421
HSCB	-0.195673	7.40793	-4.52875	1.0834e-05	0.000334212	3.01552
IDO1	-0.196524	8.46188	-3.90075	0.000135756	0.00242417	0.651606
SYNPO2L	-0.196666	7.26621	-4.60492	7.82762e-06	0.000254511	3.3214
APCDD1	-0.197214	7.86438	-4.29496	2.86714e-05	0.000721859	2.10207
MORC4	-0.198505	9.04129	-6.53241	6.5545e-10	1.07914e-07	12.2579
ADCY7	-0.198591	7.89117	-4.64527	6.57936e-06	0.000219607	3.48503
STX7	-0.199074	8.0003	-5.06658	1.00707e-06	4.72967e-05	5.25875
HS3ST3A1	-0.199441	7.81738	-5.48095	1.42841e-07	9.64539e-06	7.11357
PDGFRA	-0.199446	8.02058	-3.97295	0.00010296	0.00196187	0.908595
GLUL	-0.199679	8.05168	-3.98687	9.75729e-05	0.00188591	0.958596
RNF150	-0.199877	7.08744	-3.80098	0.000197705	0.00325503	0.302989
ZNF641	-0.199977	7.23529	-6.09002	6.77475e-09	7.69539e-07	10.0219
ARHGAP9	-0.200817	7.29141	-5.0426	1.12399e-06	5.14682e-05	5.15468
ERC2	-0.201112	6.77912	-6.41182	1.25079e-09	1.84048e-07	11.6388
TMSB4X	-0.201796	9.95702	-4.40676	1.80863e-05	0.000508672	2.53405
TMEM136	-0.202317	7.51711	-7.11575	2.62042e-11	7.83612e-09	15.3475
TMEM168	-0.202614	7.89351	-5.19787	5.48477e-07	2.81083e-05	5.83496
FZD7	-0.202993	7.31897	-4.14545	5.23812e-05	0.00116294	1.53846
GABARAPL2	-0.204739	9.01921	-6.26535	2.71594e-09	3.55328e-07	10.8963
PLTP	-0.205586	8.65897	-3.86089	0.000157896	0.00271555	0.511393
CTSK	-0.206505	7.55068	-4.75027	4.1654e-06	0.000151453	3.91608
GOT1	-0.207086	8.0464	-6.93611	7.17537e-11	1.75234e-08	14.3801
PAAF1	-0.207335	7.93236	-6.25703	2.83724e-09	3.67912e-07	10.8545
SYPL1	-0.209132	8.13099	-5.31771	3.12115e-07	1.84087e-05	6.3703
PLEK	-0.209452	7.88406	-4.56173	9.41619e-06	0.000299947	3.14747
IGF1	-0.209694	7.42717	-3.9528	0.000111261	0.00208746	0.836491
GPR34	-0.210111	7.29725	-6.89626	8.95553e-11	2.11654e-08	14.1673
FOLR2	-0.210966	8.03764	-4.65882	6.205e-06	0.000210956	3.54023
COX4I2	-0.211858	8.14438	-4.4498	1.51118e-05	0.000439351	2.70275
ACTG1	-0.212721	10.0139	-4.04079	7.91287e-05	0.00162164	1.15368
PLAC1	-0.213028	9.35959	-3.99486	9.46015e-05	0.0018409	0.987376
CX3CR1	-0.213268	7.14535	-5.36383	2.50668e-07	1.56967e-05	6.57866
DPYSL3	-0.2134	7.77475	-7.02369	4.39857e-11	1.19356e-08	14.85
VWA5A	-0.214297	7.77474	-5.45078	1.65239e-07	1.09559e-05	6.97497
PDGFD	-0.214538	7.41624	-3.85651	0.000160527	0.00275756	0.496067
SNX3	-0.214578	9.39104	-5.67394	5.55825e-08	4.40243e-06	8.01255
MMADHC	-0.21458	8.71357	-6.46501	9.41393e-10	1.51585e-07	11.911
CYTL1	-0.21475	7.63985	-4.81916	3.07415e-06	0.000115798	4.20289
HOXA10	-0.214864	7.52831	-5.49674	1.32333e-07	9.10364e-06	7.18629
METTL7B	-0.215678	7.37758	-5.29685	3.44514e-07	1.98746e-05	6.27647
ARMCX1	-0.215968	7.56726	-5.91652	1.64793e-08	1.62061e-06	9.17255
PROM1	-0.217316	8.24436	-3.90062	0.000135825	0.00242417	0.651136
IGSF6	-0.217645	7.36244	-4.73357	4.48183e-06	0.000160529	3.847
BAMBI	-0.217801	8.44417	-4.39811	1.87483e-05	0.000519318	2.50031
CCL2	-0.218113	7.8615	-3.52268	0.000542765	0.00703818	-0.628666
BTBD3	-0.21934	8.03281	-6.56494	5.49946e-10	9.36756e-08	12.4262
SH3BGRL	-0.22024	7.74688	-6.04112	8.7174e-09	9.60421e-07	9.78093
CTHRC1	-0.221428	8.20472	-4.26594	3.22687e-05	0.000798438	1.9914
AIF1	-0.221501	8.27132	-5.8005	2.95935e-08	2.61225e-06	8.61369
PABPC4	-0.222142	8.39813	-3.85029	0.000164336	0.0028164	0.474315
MRI1	-0.222868	7.89964	-4.32327	2.55348e-05	0.000657578	2.21061
SLC20A1	-0.223498	9.35392	-4.78776	3.53212e-06	0.000131361	4.07175
PITX2	-0.224159	7.68089	-4.26616	3.22395e-05	0.000798438	1.99224
RGN	-0.2244	7.29727	-4.03866	7.97888e-05	0.00163288	1.14594
PIK3IP1	-0.224712	7.86005	-5.11336	8.12005e-07	3.90109e-05	5.4628
RNASE1	-0.224735	9.71746	-5.25448	4.20697e-07	2.32648e-05	6.08674
AGTR1	-0.224812	8.86308	-4.3881	1.95432e-05	0.000537273	2.46135
FTL	-0.225219	10.3579	-4.30525	2.74905e-05	0.000700553	2.14147
CSHL1	-0.225303	11.0231	-5.22792	4.76549e-07	2.54254e-05	5.96839
TRPV6	-0.227393	9.16365	-3.9866	9.76735e-05	0.00188591	0.957638
SPI1	-0.227785	7.70754	-3.86724	0.000154153	0.00266369	0.53365
MTSS1	-0.228408	7.94019	-5.91197	1.68643e-08	1.64742e-06	9.15049
PDPN	-0.228572	8.21115	-5.2474	4.34934e-07	2.3959e-05	6.05513
GNS	-0.228752	9.02139	-5.26616	3.98196e-07	2.24083e-05	6.13893
RGS10	-0.230011	7.69405	-5.55765	9.84118e-08	7.10359e-06	7.46824
CXCR4	-0.230406	7.83168	-4.78039	3.64875e-06	0.000135013	4.04108
RSPO2	-0.231034	6.9761	-4.24299	3.54155e-05	0.000860602	1.90431
CCND2	-0.23194	8.61901	-5.65965	5.96487e-08	4.62451e-06	7.94525
FAM101B	-0.232814	7.55619	-6.26712	2.69073e-09	3.552e-07	10.9053
PMP22	-0.233146	8.0696	-4.34397	2.34526e-05	0.000612569	2.29034
HS3ST2	-0.235686	6.74065	-3.999	9.30981e-05	0.00181647	1.00229
HSD17B2	-0.235839	9.5371	-5.26579	3.98891e-07	2.24083e-05	6.13728
SLC1A1	-0.236026	7.01446	-5.62768	6.98304e-08	5.31651e-06	7.79507
ST6GAL1	-0.236329	7.14382	-5.28453	3.6515e-07	2.09006e-05	6.22121
ZNF185	-0.23807	7.93463	-7.51138	2.72144e-12	1.1077e-09	17.5247
C7	-0.238087	8.61955	-3.97626	0.000101652	0.00194696	0.920494
SNAI2	-0.238307	7.33389	-5.8499	2.30848e-08	2.09966e-06	8.85073
SLAMF1	-0.23848	6.86994	-6.6139	4.21915e-10	7.6325e-08	12.6802
RARRES2	-0.239529	7.69488	-5.74254	3.95409e-08	3.34909e-06	8.33725
TMEM176A	-0.239589	7.80451	-6.15849	4.7496e-09	5.6582e-07	10.3616
TCF21	-0.239673	8.4482	-5.00314	1.34564e-06	5.93906e-05	4.98422
B3GNT2	-0.239961	7.64316	-6.92388	7.68107e-11	1.84509e-08	14.3147
PTPRB	-0.240023	7.84652	-4.97154	1.55316e-06	6.69365e-05	4.84846
CLDN16	-0.241455	6.91848	-6.03443	9.02228e-09	9.79285e-07	9.74807
RASL11B	-0.242501	8.0514	-5.85997	2.19411e-08	2.02203e-06	8.89923
NDN	-0.24344	8.14931	-4.51749	1.13635e-05	0.000348346	2.97065
LRIG3	-0.244027	7.44579	-4.31183	2.67599e-05	0.000684316	2.1667
CTSC	-0.244798	7.93527	-4.9675	1.58177e-06	6.77709e-05	4.83118
KCNMB4	-0.245978	7.38794	-5.02393	1.22404e-06	5.49167e-05	5.07391
NCF2	-0.24693	7.3972	-4.26668	3.21711e-05	0.000798438	1.99423
TMEM139	-0.248166	7.66652	-7.0004	5.01149e-11	1.32791e-08	14.7247
BMP5	-0.248924	7.75075	-6.11088	6.08147e-09	7.07236e-07	10.1252
HAPLN1	-0.249291	7.83538	-4.10188	6.22538e-05	0.00133754	1.3773
LAMA2	-0.249638	8.411	-6.11893	5.83298e-09	6.83766e-07	10.1651
BMP6	-0.250199	7.89807	-6.18336	4.17238e-09	5.13764e-07	10.4855
CAMP	-0.250283	7.07841	-3.71524	0.000271519	0.00418356	0.00950126
GFPT2	-0.2526	8.10795	-4.41249	1.76599e-05	0.000497637	2.55644
SLC19A3	-0.253675	8.43855	-5.1901	5.6872e-07	2.89356e-05	5.80057
HIGD1B	-0.253763	8.00069	-5.69177	5.08884e-08	4.11971e-06	8.09666
CA10	-0.253805	7.60058	-4.03301	8.15695e-05	0.00165088	1.12538
LEPREL1	-0.255944	7.98387	-5.34739	2.71085e-07	1.65509e-05	6.50424
MEST	-0.256586	8.24653	-5.82143	2.66422e-08	2.38042e-06	8.71394
FMOD	-0.256915	7.6763	-4.82702	2.96882e-06	0.000113078	4.23583
PDZRN3	-0.259929	7.32155	-5.20182	5.38438e-07	2.79778e-05	5.85249
WNT2	-0.259993	8.02327	-5.37579	2.36759e-07	1.49997e-05	6.63293
FBLN5	-0.26021	7.84451	-6.15862	4.7464e-09	5.6582e-07	10.3622
ACTA2	-0.262422	9.40312	-4.03348	8.14178e-05	0.00165009	1.12711
PRKAR1A	-0.266211	8.87765	-4.19381	4.31769e-05	0.000996332	1.719
VIM	-0.267467	9.79777	-5.21194	5.13579e-07	2.707e-05	5.89736
SOD1	-0.267533	9.80183	-7.66378	1.11928e-12	5.12525e-10	18.3795
VSIG4	-0.267777	8.01037	-4.97416	1.5348e-06	6.65369e-05	4.85971
COL1A2	-0.268019	9.33321	-5.59191	8.32343e-08	6.19102e-06	7.62778
DCN	-0.269667	8.8877	-3.88113	0.000146259	0.00256323	0.58243
PTGDS	-0.270445	8.31664	-4.61431	7.51824e-06	0.000246454	3.35937
PTPRD	-0.271012	7.18452	-6.17991	4.24822e-09	5.18743e-07	10.4683
CCDC3	-0.273648	7.69175	-4.82549	2.98904e-06	0.000113467	4.22942
MMP1	-0.275249	6.96411	-4.64421	6.60962e-06	0.000220115	3.48071
LCP1	-0.278558	8.95677	-5.69039	5.1236e-08	4.12506e-06	8.09017
BHLHE41	-0.279466	7.29736	-8.18381	5.07899e-14	2.9769e-11	21.357
ENPP2	-0.279892	8.86336	-6.65116	3.44583e-10	6.39136e-08	12.8744
PCOLCE	-0.282968	7.90958	-6.68378	2.88454e-10	5.63563e-08	13.0449
ZC2HC1A	-0.28386	7.72409	-6.15665	4.79536e-09	5.66664e-07	10.3524
CFD	-0.288228	8.42157	-4.19306	4.33084e-05	0.000997796	1.71616
SEPP1	-0.291556	8.72858	-5.24057	4.49093e-07	2.4463e-05	6.02472
ENPP1	-0.292664	7.8484	-6.4219	1.18528e-09	1.7905e-07	11.6903
GCLM	-0.293185	7.87564	-8.67527	2.52562e-15	2.20877e-12	24.2485
OLFML3	-0.294256	8.0348	-7.05573	3.67442e-11	1.03541e-08	15.0228
RCAN1	-0.296674	7.87034	-6.38082	1.4751e-09	2.03912e-07	11.4808
ALDH1A1	-0.297095	7.50933	-4.52606	1.09585e-05	0.00033668	3.00478
C12orf39	-0.298098	6.93635	-5.21029	5.17546e-07	2.70843e-05	5.89005
PPAP2B	-0.299036	9.06296	-6.40633	1.28789e-09	1.86845e-07	11.6108
SPON1	-0.299592	7.66697	-4.94081	1.78449e-06	7.47089e-05	4.71707
KL	-0.300825	8.24023	-4.95694	1.65915e-06	7.02645e-05	4.78598
CDH11	-0.304718	8.40758	-5.26367	4.02894e-07	2.25235e-05	6.12779
RIMS3	-0.308207	7.26368	-6.19994	3.82646e-09	4.75162e-07	10.5683
APLN	-0.312613	7.88311	-5.4007	2.10174e-07	1.35073e-05	6.74618
DAB2	-0.315827	10.2367	-6.42449	1.16902e-09	1.78433e-07	11.7035
VCAM1	-0.318819	7.65433	-4.74339	4.293e-06	0.000154939	3.88761
SRPX	-0.32075	8.23187	-5.37903	2.33128e-07	1.48523e-05	6.64763
HSD17B1	-0.326133	9.69095	-6.77942	1.7081e-10	3.6807e-08	13.5476
ACTG2	-0.330704	8.80651	-4.39308	1.91436e-05	0.00052827	2.48074
SLC16A10	-0.332542	7.73672	-6.71191	2.47369e-10	4.91071e-08	13.1923
CADM3	-0.33417	7.43788	-5.77208	3.41208e-08	2.94101e-06	8.47787
CXCL14	-0.378851	8.11042	-5.46517	1.54161e-07	1.02678e-05	7.04099
NR2F1	-0.38454	7.95891	-6.75764	1.92528e-10	4.03017e-08	13.4327
HBD	-0.38848	7.69839	-4.40025	1.85818e-05	0.000516659	2.50869
F13A1	-0.393621	9.15314	-8.52839	6.2389e-15	4.81151e-12	23.3771
CLDN1	-0.454161	8.1037	-6.41103	1.25604e-09	1.84048e-07	11.6347
SPP1	-0.513713	9.72593	-4.79394	3.43708e-06	0.000128151	4.0975
