# Supplementary material for: Large Scale Aggregate Microarray Analysis Reveals Three Distinct Molecular Subclasses of Human Preeclampsia
Source: PLoS One. 2015 Feb 13;10(2):e0116508. doi: 10.1371/journal.pone.0116508 (PMC4332506; doi:10.1371/journal.pone.0116508)
Supplement: S5 Table — (XLSX) [file pone.0116508.s008.xlsx]

## Sheet: PE1 enrichments
Gene sets found to be significantly enriched (FDR < 0.25) in cluster 1 PE samples compared to cluster 2 and cluster 3 PE samples by GSEA
Versus PE2:					Versus PE3:
Gene Set	Size	P-value	FDR q-value		Gene Set	Size	P-value	FDR q-value
MITOCHONDRIAL_INNER_MEMBRANE	60	0	0.0230645		ENDOMEMBRANE_SYSTEM	200	0	0.00128183
ORGANELLE_INNER_MEMBRANE	68	0	0.0241425		GOLGI_VESICLE_TRANSPORT	46	0	0.00172072
MITOCHONDRIAL_MEMBRANE	79	0	0.0241921		ORGANELLE_MEMBRANE	273	0	0.00228479
CYTOCHROME_C_OXIDASE_ACTIVITY	13	0	0.0256832		NUCLEAR_ENVELOPE_ENDOPLASMIC_RETICULUM_NETWORK	84	0	0.00257618
MITOCHONDRIAL_PART	130	0	0.0285004		GOLGI_APPARATUS_PART	91	0	0.00258018
STRUCTURAL_CONSTITUENT_OF_RIBOSOME	72	0	0.0294943		NUCLEAR_MEMBRANE_PART	40	0	0.00328926
MITOCHONDRIAL_ENVELOPE	89	0	0.0379395		ENDOPLASMIC_RETICULUM_MEMBRANE	75	0	0.00343367
STEROID_BIOSYNTHETIC_PROCESS	21	0.00204918	0.0411826		GOLGI_MEMBRANE	41	0	0.00650583
MITOCHONDRION	311	0	0.0555815		PROTEIN_AMINO_ACID_LIPIDATION	21	0	0.00703707
ANION_CATION_SYMPORTER_ACTIVITY	15	0	0.0855654		NUCLEAR_MEMBRANE	47	0	0.00727983
COENZYME_METABOLIC_PROCESS	34	0.002079	0.0980914		PORE_COMPLEX	33	0	0.007713
PERIPHERAL_NERVOUS_SYSTEM_DEVELOPMENT	10	0.00402414	0.127439		INTEGRAL_TO_ORGANELLE_MEMBRANE	45	0	0.00899342
MICROBODY_PART	14	0.00412371	0.135103		NUCLEAR_PORE	29	0	0.011955
OXIDOREDUCTASE_ACTIVITY_ACTING_ON_THE_CH_CH_GROUP_OF_DONORS	22	0.008	0.161735		INTRINSIC_TO_ORGANELLE_MEMBRANE	47	0	0.0135472
PEROXISOMAL_PART	14	0.00604839	0.16548		FEMALE_PREGNANCY	40	0	0.0146207
PROTEASOME_COMPLEX	20	0.00608519	0.215552		ENDOPLASMIC_RETICULUM_PART	86	0	0.0188304
ORGANELLE_ENVELOPE	156	0	0.238877		MICROBODY_MEMBRANE	13	0	0.0229841
ENVELOPE	156	0	0.245766		LIPOPROTEIN_BIOSYNTHETIC_PROCESS	23	0.00589391	0.0274921
AGING	12	0.00974659	0.248037		PEROXISOMAL_MEMBRANE	13	0.00400802	0.0288307
					PEROXISOMAL_PART	14	0.00197628	0.0347408
					ENDOSOME_TRANSPORT	21	0	0.0351331
					ER_TO_GOLGI_VESICLE_MEDIATED_TRANSPORT	18	0.00204918	0.0363632
					NUCLEAR_ENVELOPE	68	0	0.040445
					N_ACETYLTRANSFERASE_ACTIVITY	20	0.003861	0.0404724
					MICROBODY_PART	14	0.006	0.0407033
					GOLGI_APPARATUS	207	0	0.0463713
					ISOMERASE_ACTIVITY	34	0	0.047801
					PROTEIN_CATABOLIC_PROCESS	63	0	0.0498701
					ENDOPLASMIC_RETICULUM	266	0	0.0625864
					MEMBRANE_FUSION	25	0.00392157	0.0627424
					SECRETORY_PATHWAY	78	0	0.0701443
					ORGANELLE_OUTER_MEMBRANE	23	0.00194932	0.0704046
					ENDOSOME	62	0	0.0895646
					OUTER_MEMBRANE	24	0.00610998	0.101157
					LIPOPROTEIN_METABOLIC_PROCESS	29	0.00411523	0.103705
					HISTONE_ACETYLTRANSFERASE_ACTIVITY	16	0.00589391	0.105017
					GOLGI_ASSOCIATED_VESICLE	25	0.00195695	0.107223
					VESICLE_MEDIATED_TRANSPORT	179	0	0.112196
					PEROXISOME_ORGANIZATION_AND_BIOGENESIS	15	0.0181087	0.120376
					REGULATION_OF_CELLULAR_PH	10	0.0198807	0.122843
					TRANSFERASE_ACTIVITY_TRANSFERRING_HEXOSYL_GROUPS	72	0.00399202	0.125217
					INTRINSIC_TO_ENDOPLASMIC_RETICULUM_MEMBRANE	21	0.012844	0.125658
					ER_NUCLEAR_SIGNALING_PATHWAY	13	0.0224949	0.13717
					CELLULAR_PROTEIN_CATABOLIC_PROCESS	54	0.0040568	0.139288
					ENVELOPE	156	0.00193424	0.149716
					ACETYLTRANSFERASE_ACTIVITY	24	0.0143149	0.150586
					GLYCOPROTEIN_BIOSYNTHETIC_PROCESS	67	0.00196078	0.15558
					INTEGRAL_TO_ENDOPLASMIC_RETICULUM_MEMBRANE	21	0.0165975	0.158071
					STEROID_BIOSYNTHETIC_PROCESS	21	0.0214844	0.172765
					CELLULAR_MONOVALENT_INORGANIC_CATION_HOMEOSTASIS	11	0.0263158	0.172842
					ORGANELLE_ENVELOPE	156	0.0018797	0.175265
					TRANSFERASE_ACTIVITY_TRANSFERRING_GLYCOSYL_GROUPS	101	0	0.175645
					AMINO_ACID_DERIVATIVE_METABOLIC_PROCESS	22	0.00576923	0.17603
					AMINE_BIOSYNTHETIC_PROCESS	13	0.0342742	0.176409
					INTRACELLULAR_TRANSPORT	258	0	0.178015
					ATP_DEPENDENT_HELICASE_ACTIVITY	25	0.0281125	0.179606
					SECRETION_BY_CELL	109	0.00196464	0.181421
					MITOCHONDRIAL_OUTER_MEMBRANE	17	0.0341365	0.18429
					PROTEIN_TRANSPORTER_ACTIVITY	13	0.0364372	0.185055
					PROTEASOME_COMPLEX	20	0.0178218	0.185856
					APICAL_JUNCTION_COMPLEX	28	0.0292398	0.186577
					GLYCOPROTEIN_METABOLIC_PROCESS	83	0.00394477	0.187733
					TRANS_GOLGI_NETWORK_TRANSPORT_VESICLE	11	0.0341365	0.18823
					RESPONSE_TO_DRUG	19	0.0311284	0.188361
					APICOLATERAL_PLASMA_MEMBRANE	28	0.0162272	0.191828
					REGULATION_OF_PH	13	0.0350877	0.196262
					PROTEIN_AMINO_ACID_N_LINKED_GLYCOSYLATION	29	0.0335968	0.196832
					EARLY_ENDOSOME	16	0.0307102	0.20258
					ER_GOLGI_INTERMEDIATE_COMPARTMENT	23	0.0271399	0.204281
					INTRINSIC_TO_GOLGI_MEMBRANE	13	0.0359281	0.205283
					PHOSPHOLIPID_METABOLIC_PROCESS	69	0.00957854	0.206752
					HETEROGENEOUS_NUCLEAR_RIBONUCLEOPROTEIN_COMPLEX	12	0.0362473	0.206899
					GOLGI_STACK	12	0.0441767	0.211378
					N_ACYLTRANSFERASE_ACTIVITY	22	0.0631164	0.226225
					PHOSPHOLIPID_BIOSYNTHETIC_PROCESS	37	0.0266667	0.226749
					HORMONE_METABOLIC_PROCESS	25	0.0430528	0.243498
					TRANSLATION_INITIATION_FACTOR_ACTIVITY	23	0.0569745	0.246095
					VESICULAR_FRACTION	37	0.032381	0.247884
