# Supplementary material for: Large Scale Aggregate Microarray Analysis Reveals Three Distinct Molecular Subclasses of Human Preeclampsia
Source: PLoS One. 2015 Feb 13;10(2):e0116508. doi: 10.1371/journal.pone.0116508 (PMC4332506; doi:10.1371/journal.pone.0116508)
Supplement: S6 Table — (XLSX) [file pone.0116508.s009.xlsx]

## Sheet: PE2 enrichments
GO gene sets found to be significantly enriched (FDR < 0.25) in cluster 2 PE samples compared to cluster 1 and cluster 3 PE samples by GSEA
Versus PE1:					Versus PE3:
Gene Set	Size	P-value	FDR q-value		Gene Set	Size	P-value	FDR q-value
HORMONE_SECRETION	16	0	0.00636599		INTRINSIC_TO_ORGANELLE_MEMBRANE	47	0	0.00592118
CARBOHYDRATE_KINASE_ACTIVITY	15	0	0.00724533		INTEGRAL_TO_ORGANELLE_MEMBRANE	45	0	0.00924209
REGULATION_OF_HORMONE_SECRETION	13	0	0.021132		ENDOPLASMIC_RETICULUM_MEMBRANE	75	0	0.0478092
EXTRACELLULAR_SPACE	202	0	0.030182		FEMALE_PREGNANCY	40	0	0.0532351
POSITIVE_REGULATION_OF_SECRETION	19	0.00200401	0.0604794		ENDOMEMBRANE_SYSTEM	200	0	0.0542059
HORMONE_ACTIVITY	36	0.0019802	0.0676026		GOLGI_APPARATUS_PART	91	0	0.0661002
NEGATIVE_REGULATION_OF_CYTOKINE_BIOSYNTHETIC_PROCESS	12	0.00385356	0.149999		HORMONE_SECRETION	16	0.0037594	0.0746128
FEEDING_BEHAVIOR	19	0	0.153228		B_CELL_DIFFERENTIATION	11	0	0.0762747
EXTRACELLULAR_REGION	375	0	0.166538		INTERFERON_GAMMA_PRODUCTION	14	0.00377358	0.0784531
ECTODERM_DEVELOPMENT	72	0	0.166878		SOLUTE_SODIUM_SYMPORTER_ACTIVITY	11	0.00206186	0.0806846
EPIDERMIS_DEVELOPMENT	65	0	0.171024		GOLGI_VESICLE_TRANSPORT	46	0.00183486	0.0810038
NEGATIVE_REGULATION_OF_PHOSPHATE_METABOLIC_PROCESS	12	0.00381679	0.174192		NUCLEAR_ENVELOPE_ENDOPLASMIC_RETICULUM_NETWORK	84	0	0.082929
REGULATION_OF_SECRETION	38	0	0.178521		ENDOPLASMIC_RETICULUM_PART	86	0	0.0845082
INTERFERON_GAMMA_PRODUCTION	14	0.0132075	0.181556		NEGATIVE_REGULATION_OF_PHOSPHORYLATION	11	0.00584795	0.0869708
NEUROPEPTIDE_BINDING	19	0.00963391	0.183923		INTRINSIC_TO_GOLGI_MEMBRANE	13	0.00811359	0.0873611
NEGATIVE_REGULATION_OF_TRANSLATION	22	0.0118577	0.184389		ER_GOLGI_INTERMEDIATE_COMPARTMENT	23	0.00380952	0.0954521
EXTRACELLULAR_REGION_PART	281	0	0.190303		ENDOSOME_TRANSPORT	21	0.0040568	0.0983014
NEGATIVE_REGULATION_OF_IMMUNE_SYSTEM_PROCESS	13	0.00578035	0.190532		ENDOPLASMIC_RETICULUM	266	0	0.108554
NEUROPEPTIDE_RECEPTOR_ACTIVITY	18	0.0120482	0.190828		REGULATION_OF_INTERFERON_GAMMA_BIOSYNTHETIC_PROCESS	11	0.00206612	0.108803
POSITIVE_REGULATION_OF_TRANSCRIPTION_FROM_RNA_POLYMERASE_II_PROMOTER	61	0.0017762	0.190855		GOLGI_MEMBRANE	41	0	0.111059
METALLOENDOPEPTIDASE_ACTIVITY	25	0.00383142	0.192318		B_CELL_ACTIVATION	16	0	0.111358
MORPHOGENESIS_OF_AN_EPITHELIUM	15	0.0163599	0.193834		INTERFERON_GAMMA_BIOSYNTHETIC_PROCESS	12	0.00598802	0.131178
GENERATION_OF_A_SIGNAL_INVOLVED_IN_CELL_CELL_SIGNALING	26	0.00982318	0.195377		ER_NUCLEAR_SIGNALING_PATHWAY	13	0.0077821	0.143329
NEUROTRANSMITTER_RECEPTOR_ACTIVITY	45	0.00560748	0.197218		POSITIVE_REGULATION_OF_SECRETION	19	0.00612245	0.148788
EPITHELIAL_CELL_DIFFERENTIATION	10	0.0083682	0.197492		GOLGI_STACK	12	0.0121704	0.164976
B_CELL_DIFFERENTIATION	11	0.0153551	0.19888		REGULATION_OF_HORMONE_SECRETION	13	0.0102249	0.167482
REGULATION_OF_MYELOID_CELL_DIFFERENTIATION	18	0.0180361	0.20161		NEGATIVE_REGULATION_OF_PHOSPHATE_METABOLIC_PROCESS	12	0.014	0.16819
RESPONSE_TO_NUTRIENT_LEVELS	27	0.00189753	0.20175		ORGANELLE_MEMBRANE	273	0	0.169073
REGULATION_OF_LYMPHOCYTE_ACTIVATION	29	0.0149254	0.203102		LYMPHOCYTE_DIFFERENTIATION	23	0.0191939	0.19131
NEGATIVE_REGULATION_OF_PHOSPHORYLATION	11	0.0146252	0.203576		PROTEIN_STABILIZATION	11	0.0194932	0.196794
INTERFERON_GAMMA_BIOSYNTHETIC_PROCESS	12	0.012605	0.204248		CELLULAR_MONOVALENT_INORGANIC_CATION_HOMEOSTASIS	11	0.0115163	0.20774
REGULATION_OF_INTERFERON_GAMMA_BIOSYNTHETIC_PROCESS	11	0.0120968	0.205346		REGULATION_OF_CELLULAR_PH	10	0.0183673	0.22693
B_CELL_ACTIVATION	16	0.00598802	0.205854		GOLGI_APPARATUS	207	0	0.229129
LYMPHOCYTE_DIFFERENTIATION	23	0.0178218	0.209185		NUCLEAR_PORE	29	0.0142566	0.23314
RESPONSE_TO_EXTRACELLULAR_STIMULUS	31	0.00744879	0.209324
REGULATION_OF_CYTOKINE_BIOSYNTHETIC_PROCESS	38	0.00556586	0.210921
CYTOKINE_BIOSYNTHETIC_PROCESS	40	0.0118812	0.217969
CYTOKINE_METABOLIC_PROCESS	41	0.00424628	0.228892
OXIDOREDUCTASE_ACTIVITY_GO_0016705	35	0.0254902	0.24163
RECEPTOR_BINDING	318	0	0.246549
Canonical Pathways gene sets found to be significantly enriched (FDR < 0.25) in cluster 2 PE samples compared to cluster 1 and cluster 3 PE samples by GSEA
Versus PE1:					Versus PE3:
Gene Set	Size	P-value	FDR q-value		Gene Set	Size	P-value	FDR q-value	Significant Genes --->
PID_HIF1_TFPATHWAY	64	0	0.00354662		REACTOME_ASPARAGINE_N_LINKED_GLYCOSYLATION	75	0	0.00453732
PID_HIF2PATHWAY	33	0	0.00310502		REACTOME_POST_TRANSLATIONAL_PROTEIN_MODIFICATION	157	0	0.0378532
KEGG_CYTOKINE_CYTOKINE_RECEPTOR_INTERACTION	206	0	0.0400344		BIOCARTA_LEPTIN_PATHWAY	11	0.00399202	0.135214
KEGG_GALACTOSE_METABOLISM	23	0	0.0711219		PID_HIF2PATHWAY	33	0	0.104968	FLT1	EPO	BHLHE40	EGLN3	TWIST1	SLC11A2	SERPINE1	ADORA2A	EP300	SLC2A1	SP1	SIRT1
REACTOME_INTERFERON_ALPHA_BETA_SIGNALING	47	0	0.237435		PID_HIF1_TFPATHWAY	64	0	0.105994	LEP	ENG	PLIN2	EPO	NDRG1	BHLHE40	NT5E	HK2	EGLN3	SERPINE1	PGM1	LDHA	EP300	SLC2A1	ABCB1	TFRC	SMAD4	SP1	HMOX1
REACTOME_ACTIVATION_OF_CHAPERONE_GENES_BY_XBP1S	41	0	0.238235		REACTOME_ACTIVATION_OF_CHAPERONE_GENES_BY_XBP1S	41	0	0.0954066
					PID_IL5_PATHWAY	12	0.00617284	0.104379
					REACTOME_TRANSPORT_TO_THE_GOLGI_AND_SUBSEQUENT_MODIFICATION	31	0.00182149	0.11164
					KEGG_N_GLYCAN_BIOSYNTHESIS	42	0	0.106285
					REACTOME_ZINC_TRANSPORTERS	15	0.00869565	0.17265
					REACTOME_CALNEXIN_CALRETICULIN_CYCLE	11	0.00608519	0.175885
					REACTOME_DIABETES_PATHWAYS	117	0	0.165169
					REACTOME_METAL_ION_SLC_TRANSPORTERS	22	0.0113852	0.184444
					REACTOME_N_GLYCAN_TRIMMING_IN_THE_ER_AND_CALNEXIN_CALRETICULIN_CYCLE	13	0.011583	0.194808
