# Supplementary material for: Large Scale Aggregate Microarray Analysis Reveals Three Distinct Molecular Subclasses of Human Preeclampsia
Source: PLoS One. 2015 Feb 13;10(2):e0116508. doi: 10.1371/journal.pone.0116508 (PMC4332506; doi:10.1371/journal.pone.0116508)
Supplement: S7 Table — (XLSX) [file pone.0116508.s010.xlsx]

## Sheet: PE3 enrichments
GO gene sets found to be significantly enriched (FDR < 0.25) in cluster 3 PE samples compared to cluster 1 and cluster 2 PE samples by GSEA
Versus PE1:					Versus PE2:
Gene Set	Size	P-value	FDR q-value		Gene Set	Size	P-value	FDR q-value
STRUCTURAL_CONSTITUENT_OF_RIBOSOME	72	0	0		STRUCTURAL_CONSTITUENT_OF_RIBOSOME	72	0	0
IMMUNE_RESPONSE	206	0	0		EXTRACELLULAR_MATRIX	84	0	0
EXTRACELLULAR_MATRIX_PART	50	0	0		PROTEINACEOUS_EXTRACELLULAR_MATRIX	82	0	0
IMMUNE_SYSTEM_PROCESS	294	0	0		EXTRACELLULAR_MATRIX_PART	50	0	0
COLLAGEN	22	0	0		COLLAGEN	22	0	0
RESPONSE_TO_VIRUS	42	0	0		CORTICAL_ACTIN_CYTOSKELETON	12	0	0.000388292
INTEGRIN_BINDING	25	0	0.000160394		STRUCTURAL_MOLECULE_ACTIVITY	216	0	0.000829071
LOCOMOTORY_BEHAVIOR	82	0	0.000281747		CORTICAL_CYTOSKELETON	19	0	0.00220373
RESPONSE_TO_OTHER_ORGANISM	70	0	0.00138999		CELL_CORTEX_PART	23	0	0.00406027
EXTRACELLULAR_REGION_PART	281	0	0.00159953		IMMUNE_RESPONSE	206	0	0.00937812
CELLULAR_DEFENSE_RESPONSE	44	0	0.00161677		PML_BODY	13	0.002	0.0205452
DEFENSE_RESPONSE	233	0	0.00166566		CYTOCHROME_C_OXIDASE_ACTIVITY	13	0.00204918	0.0219001
PROTEINACEOUS_EXTRACELLULAR_MATRIX	82	0	0.00176375		CELLULAR_DEFENSE_RESPONSE	44	0	0.0219178
EXTRACELLULAR_MATRIX	84	0	0.00439336		INTEGRIN_BINDING	25	0	0.0225447
ICOSANOID_METABOLIC_PROCESS	13	0	0.00452491		BASEMENT_MEMBRANE	33	0	0.037933
EXTRACELLULAR_REGION	375	0	0.00461185		DEFENSE_RESPONSE	233	0	0.0412689
CHEMOKINE_ACTIVITY	36	0	0.0111126		ACTIN_CYTOSKELETON	117	0	0.0425518
RESPONSE_TO_EXTERNAL_STIMULUS	280	0	0.0114202		SYNAPTOGENESIS	16	0.00207469	0.0502081
CHEMOKINE_RECEPTOR_BINDING	36	0	0.0121677		RESPONSE_TO_VIRUS	42	0	0.0507836
CYTOSOLIC_PART	21	0	0.0145052		MESODERM_DEVELOPMENT	22	0	0.0517084
CYTOKINE_BINDING	47	0.00204499	0.0150732		LEUKOCYTE_MIGRATION	13	0.00200401	0.053008
FOCAL_ADHESION	12	0	0.0157909		REGULATION_OF_MITOTIC_CELL_CYCLE	21	0.00429185	0.0551798
GLUCOSE_METABOLIC_PROCESS	25	0	0.0191096		IMMUNE_SYSTEM_PROCESS	294	0	0.0689155
STRUCTURAL_CONSTITUENT_OF_CYTOSKELETON	55	0	0.0198427		SMOOTH_MUSCLE_CONTRACTION_GO_0006939	10	0.00434783	0.069741
ADHERENS_JUNCTION	22	0	0.0208359		RESPONSE_TO_OTHER_ORGANISM	70	0	0.0707346
EXTRACELLULAR_SPACE	202	0	0.0213001		EXTRACELLULAR_STRUCTURE_ORGANIZATION_AND_BIOGENESIS	28	0.00411523	0.0741286
G_PROTEIN_COUPLED_RECEPTOR_BINDING	44	0.002	0.0231332		FOCAL_ADHESION	12	0.00596422	0.0867137
STRUCTURAL_MOLECULE_ACTIVITY	216	0	0.0231465		3_5_CYCLIC_NUCLEOTIDE_PHOSPHODIESTERASE_ACTIVITY	13	0.006	0.103792
HUMORAL_IMMUNE_RESPONSE	26	0	0.0236413		CYTOPLASM_ORGANIZATION_AND_BIOGENESIS	14	0.010142	0.103989
SINGLE_STRANDED_RNA_BINDING	13	0.00990099	0.0320183		ADHERENS_JUNCTION	22	0.00623701	0.107099
PHOTOTRANSDUCTION	12	0.00203252	0.0352315		GLUCOSE_CATABOLIC_PROCESS	10	0.010352	0.107214
CYTOPLASM_ORGANIZATION_AND_BIOGENESIS	14	0.00811359	0.0368686		CHEMOKINE_RECEPTOR_BINDING	36	0.00422833	0.10904
CELL_MATRIX_JUNCTION	17	0.00199601	0.0377263		LOCOMOTORY_BEHAVIOR	82	0	0.109208
BASEMENT_MEMBRANE	33	0.00214133	0.037787		CHEMOKINE_ACTIVITY	36	0.00438597	0.113454
INFLAMMATORY_RESPONSE	117	0	0.0384723		CYTOSOLIC_PART	21	0.00612245	0.115122
CELL_SUBSTRATE_ADHERENS_JUNCTION	15	0.00198807	0.0391023		SYNAPSE_ORGANIZATION_AND_BIOGENESIS	21	0.0129032	0.115295
PROTEIN_COMPLEX_BINDING	46	0.00204918	0.0428422		HEME_METABOLIC_PROCESS	11	0.00614754	0.115416
RECEPTOR_BINDING	318	0	0.0613973		INTERCELLULAR_JUNCTION_ASSEMBLY	10	0.00595238	0.115792
RESPONSE_TO_WOUNDING	171	0	0.0636186		CELL_CORTEX	37	0.00856531	0.120655
TISSUE_DEVELOPMENT	126	0	0.0640297		LEUKOCYTE_CHEMOTAXIS	11	0.010142	0.12732
INTERCELLULAR_JUNCTION_ASSEMBLY	10	0.00406504	0.064882		OXIDOREDUCTASE_ACTIVITY_ACTING_ON_THE_ALDEHYDE_OR_OXO_GROUP_OF_DONORSNAD_OR_NADP_AS_ACCEPTOR	16	0.0105263	0.137347
RESPONSE_TO_BIOTIC_STIMULUS	99	0	0.0649894		INTERCELLULAR_JUNCTION_ASSEMBLY_AND_MAINTENANCE	12	0.013834	0.137684
DETECTION_OF_STIMULUS_INVOLVED_IN_SENSORY_PERCEPTION	16	0.00806452	0.0650066		REGULATION_OF_MITOSIS	39	0.0104167	0.140216
REGULATION_OF_PROTEIN_IMPORT_INTO_NUCLEUS	15	0.00787402	0.0651044		PROTEIN_COMPLEX_BINDING	46	0.00217865	0.14297
CYTOKINE_ACTIVITY	87	0	0.065202		ACTIN_BINDING	71	0.00402414	0.14341
REGULATION_OF_VIRAL_REPRODUCTION	10	0.00970874	0.0652877		CARBOHYDRATE_CATABOLIC_PROCESS	23	0.0135135	0.147184
DNA_DAMAGE_RESPONSESIGNAL_TRANSDUCTION_RESULTING_IN_INDUCTION_OF_APOPTOSIS	14	0.00401606	0.0673576		G1_PHASE	15	0.0160321	0.148651
PHOSPHOLIPASE_C_ACTIVATION	14	0.00206186	0.0723497		MITOTIC_CELL_CYCLE_CHECKPOINT	20	0.00976562	0.148919
CHEMICAL_HOMEOSTASIS	136	0	0.0726057		G_PROTEIN_COUPLED_RECEPTOR_BINDING	44	0.00413223	0.149752
EPIDERMIS_DEVELOPMENT	65	0	0.0859633		HETEROCYCLE_METABOLIC_PROCESS	26	0.00826446	0.149879
DETECTION_OF_EXTERNAL_STIMULUS	21	0.00626305	0.0861237		REGULATION_OF_NEUROGENESIS	12	0.0184426	0.150661
VIRAL_GENOME_REPLICATION	19	0.0141129	0.087148		LOW_DENSITY_LIPOPROTEIN_BINDING	12	0.0203252	0.15096
CARBOHYDRATE_KINASE_ACTIVITY	15	0.0041841	0.0874515		HYDROGEN_ION_TRANSMEMBRANE_TRANSPORTER_ACTIVITY	27	0.0102249	0.151112
POSITIVE_REGULATION_OF_RESPONSE_TO_STIMULUS	37	0.00206186	0.0880974		ORGAN_MORPHOGENESIS	131	0	0.151499
VIRAL_REPRODUCTIVE_PROCESS	30	0.00592885	0.0881351		IMMUNOLOGICAL_SYNAPSE	11	0.0122699	0.15217
CARBOHYDRATE_CATABOLIC_PROCESS	23	0.00595238	0.0881575		MONOCARBOXYLIC_ACID_METABOLIC_PROCESS	75	0.00429185	0.156538
HOMEOSTATIC_PROCESS	182	0	0.0882367		CELL_RECOGNITION	14	0.0244399	0.158057
PML_BODY	13	0.0176471	0.088518		CYCLIC_NUCLEOTIDE_PHOSPHODIESTERASE_ACTIVITY	14	0.0156556	0.158896
CATION_HOMEOSTASIS	93	0.00209205	0.0886535		PIGMENT_METABOLIC_PROCESS	17	0.0160966	0.166192
INTERCELLULAR_JUNCTION_ASSEMBLY_AND_MAINTENANCE	12	0.0094697	0.0889204		CELL_SUBSTRATE_ADHERENS_JUNCTION	15	0.011811	0.166369
ION_HOMEOSTASIS	111	0	0.0889217		MONOVALENT_INORGANIC_CATION_TRANSMEMBRANE_TRANSPORTER_ACTIVITY	32	0.0189474	0.167112
CELLULAR_CATION_HOMEOSTASIS	90	0	0.0891314		INFLAMMATORY_RESPONSE	117	0	0.172051
CYTOKINE_AND_CHEMOKINE_MEDIATED_SIGNALING_PATHWAY	19	0.00424628	0.0896902		RESPONSE_TO_WOUNDING	171	0	0.178785
BEHAVIOR	131	0.00207469	0.0899247		DETECTION_OF_EXTERNAL_STIMULUS	21	0.0164609	0.196734
FATTY_ACID_BIOSYNTHETIC_PROCESS	13	0.0164609	0.0900562		POSITIVE_REGULATION_OF_CELL_CYCLE	15	0.0255403	0.199803
IMMUNE_EFFECTOR_PROCESS	30	0.0019685	0.0985424		G1_PHASE_OF_MITOTIC_CELL_CYCLE	13	0.048583	0.207187
DETECTION_OF_ABIOTIC_STIMULUS	17	0.016632	0.0990528		DNA_DAMAGE_RESPONSESIGNAL_TRANSDUCTION_RESULTING_IN_INDUCTION_OF_APOPTOSIS	14	0.0395833	0.219608
MESODERM_DEVELOPMENT	22	0.0102459	0.100263		DNA_DAMAGE_RESPONSESIGNAL_TRANSDUCTION_BY_P53_CLASS_MEDIATOR	12	0.0356436	0.221295
ECTODERM_DEVELOPMENT	72	0	0.110306		PIGMENT_BIOSYNTHETIC_PROCESS	16	0.0190678	0.223096
EXTRACELLULAR_MATRIX_STRUCTURAL_CONSTITUENT	22	0.019685	0.121104		EXTRACELLULAR_REGION_PART	281	0.00242131	0.224168
ORGAN_DEVELOPMENT	517	0	0.121764		POSITIVE_REGULATION_OF_IMMUNE_RESPONSE	25	0.0258964	0.233834
REGULATION_OF_BIOLOGICAL_QUALITY	373	0	0.122497		PERIPHERAL_NERVOUS_SYSTEM_DEVELOPMENT	10	0.0436508	0.23442
INTERLEUKIN_8_PRODUCTION	12	0.0283554	0.122645		COLLAGEN_BINDING	11	0.0362173	0.236062
POSITIVE_REGULATION_OF_CELL_CYCLE	15	0.0211132	0.123852		STRUCTURAL_CONSTITUENT_OF_CYTOSKELETON	55	0.0106157	0.236534
PEPTIDE_RECEPTOR_ACTIVITY	45	0.00641026	0.12416		POSITIVE_REGULATION_OF_RESPONSE_TO_STIMULUS	37	0.0211416	0.238752
COLLAGEN_BINDING	11	0.0191205	0.124478		RHO_PROTEIN_SIGNAL_TRANSDUCTION	32	0.031746	0.238854
CELLULAR_CARBOHYDRATE_CATABOLIC_PROCESS	22	0.0167015	0.12515		REGULATION_OF_DEFENSE_RESPONSE	18	0.022449	0.239832
VIRAL_INFECTIOUS_CYCLE	27	0.0121212	0.12516		COFACTOR_BIOSYNTHETIC_PROCESS	20	0.0167715	0.239893
SPECIFIC_TRANSCRIPTIONAL_REPRESSOR_ACTIVITY	10	0.0211132	0.126007		PHOTOTRANSDUCTION	12	0.0422535	0.240431
DEFENSE_RESPONSE_TO_VIRUS	10	0.0201207	0.126056		EXTRACELLULAR_REGION	375	0	0.241661
IMMUNOLOGICAL_SYNAPSE	11	0.0225873	0.12639		SECOND_MESSENGER_MEDIATED_SIGNALING	142	0.00465116	0.24207
REGULATION_OF_RESPONSE_TO_STIMULUS	52	0.00428265	0.129747		CELLULAR_CARBOHYDRATE_CATABOLIC_PROCESS	22	0.0194805	0.242894
GLUCOSE_CATABOLIC_PROCESS	10	0.0283401	0.130308		OXYGEN_AND_REACTIVE_OXYGEN_SPECIES_METABOLIC_PROCESS	19	0.0441459	0.243193
INTERLEUKIN_8_BIOSYNTHETIC_PROCESS	10	0.0228216	0.135314		STEROL_BINDING	11	0.0261682	0.243385
POSITIVE_REGULATION_OF_IMMUNE_RESPONSE	25	0.0261044	0.135657		INTERLEUKIN_8_PRODUCTION	12	0.0414938	0.246016
POSITIVE_REGULATION_OF_HYDROLASE_ACTIVITY	51	0.0102249	0.13614
TRANSMEMBRANE_RECEPTOR_ACTIVITY	368	0	0.137205
ORGAN_MORPHOGENESIS	131	0.00390625	0.138767
ACTIN_CYTOSKELETON	117	0.00205339	0.139306
HOMEOSTASIS_OF_NUMBER_OF_CELLS	20	0.0311203	0.139798
ACTIVATION_OF_MAPK_ACTIVITY	38	0.0117878	0.142715
INNATE_IMMUNE_RESPONSE	21	0.0252632	0.143445
ACTIN_POLYMERIZATION_AND_OR_DEPOLYMERIZATION	22	0.026	0.150763
CELL_CELL_SIGNALING	358	0	0.151096
LEUKOCYTE_CHEMOTAXIS	11	0.0357853	0.151141
LEUKOCYTE_MIGRATION	13	0.0303644	0.152343
NEGATIVE_REGULATION_OF_TRANSCRIPTION_FACTOR_ACTIVITY	15	0.029106	0.152957
PIGMENT_METABOLIC_PROCESS	17	0.0240481	0.153131
REGULATION_OF_CELL_MORPHOGENESIS	13	0.0338983	0.153748
REGULATION_OF_ANATOMICAL_STRUCTURE_MORPHOGENESIS	22	0.0122699	0.154744
CELLULAR_HOMEOSTASIS	123	0.00635593	0.157434
EXTRACELLULAR_STRUCTURE_ORGANIZATION_AND_BIOGENESIS	28	0.0204082	0.158406
ACTIN_FILAMENT_ORGANIZATION	22	0.028	0.160354
ACTIN_FILAMENT_BUNDLE_FORMATION	12	0.0325203	0.160775
ANATOMICAL_STRUCTURE_DEVELOPMENT	905	0	0.160875
VIRAL_REPRODUCTION	35	0.0295983	0.172538
REGULATION_OF_IMMUNE_RESPONSE	28	0.0372671	0.176062
CELL_SURFACE_RECEPTOR_LINKED_SIGNAL_TRANSDUCTION_GO_0007166	574	0	0.17799
PROTEASE_INHIBITOR_ACTIVITY	34	0.0211946	0.181974
ANATOMICAL_STRUCTURE_MORPHOGENESIS	346	0	0.183106
POSITIVE_REGULATION_OF_TRANSPORT	22	0.0301811	0.183576
REGULATION_OF_CELL_SHAPE	13	0.0425963	0.184784
ANATOMICAL_STRUCTURE_FORMATION	51	0.0176991	0.186739
JAK_STAT_CASCADE	29	0.0357143	0.191962
SUGAR_TRANSMEMBRANE_TRANSPORTER_ACTIVITY	10	0.064	0.193239
NEGATIVE_REGULATION_OF_CYTOSKELETON_ORGANIZATION_AND_BIOGENESIS	11	0.037182	0.194154
REGULATION_OF_DEFENSE_RESPONSE	18	0.0511247	0.195849
HEMATOPOIETIN_INTERFERON_CLASSD200_DOMAIN_CYTOKINE_RECEPTOR_ACTIVITY	32	0.0274262	0.196239
NEGATIVE_REGULATION_OF_ANGIOGENESIS	12	0.0448065	0.196431
INTERLEUKIN_RECEPTOR_ACTIVITY	19	0.0576541	0.196719
PIGMENT_BIOSYNTHETIC_PROCESS	16	0.0442308	0.197129
REGULATION_OF_NUCLEOCYTOPLASMIC_TRANSPORT	20	0.0352941	0.199173
REGULATION_OF_RESPONSE_TO_EXTERNAL_STIMULUS	15	0.0342742	0.199242
LOW_DENSITY_LIPOPROTEIN_BINDING	12	0.0576541	0.200127
ACTIN_CYTOSKELETON_ORGANIZATION_AND_BIOGENESIS	97	0.0138067	0.201445
VASCULATURE_DEVELOPMENT	50	0.0251572	0.201754
SMALL_GTPASE_REGULATOR_ACTIVITY	59	0.0153846	0.202471
ACTIVATION_OF_IMMUNE_RESPONSE	15	0.0526316	0.205011
SYSTEM_DEVELOPMENT	765	0	0.2053
INOSITOL_OR_PHOSPHATIDYLINOSITOL_PHOSPHODIESTERASE_ACTIVITY	11	0.0564516	0.205711
REGULATION_OF_HYDROLASE_ACTIVITY	72	0.0102881	0.205933
T_CELL_ACTIVATION	37	0.041841	0.205994
GROWTH_FACTOR_BINDING	30	0.034413	0.207406
G_PROTEIN_COUPLED_RECEPTOR_PROTEIN_SIGNALING_PATHWAY	306	0	0.212513
RECEPTOR_ACTIVITY	513	0	0.217489
REGULATION_OF_BLOOD_PRESSURE	19	0.0533597	0.221033
ACTIN_FILAMENT_BASED_PROCESS	107	0.0123457	0.23116
CELL_PROLIFERATION_GO_0008283	452	0	0.242393
SMOOTH_MUSCLE_CONTRACTION_GO_0006939	10	0.0762887	0.242738
REGULATION_OF_MITOTIC_CELL_CYCLE	21	0.0604839	0.243027
POSITIVE_REGULATION_OF_BIOLOGICAL_PROCESS	644	0	0.245729
CELL_SUBSTRATE_ADHESION	36	0.0497836	0.246186
SYNAPTIC_TRANSMISSION	158	0.00429185	0.246392
RHO_PROTEIN_SIGNAL_TRANSDUCTION	32	0.0496894	0.2479
Canonical Pathways gene sets found to be significantly enriched (FDR < 0.25) in cluster 3 PE samples compared to cluster 1 and cluster 2 PE samples by GSEA
Versus PE1:					Versus PE2:
Gene Set	Size	P-value	FDR q-value		Gene Set	Size	P-value	FDR q-value	Significant genes --->
REACTOME_INTERFERON_ALPHA_BETA_SIGNALING	47	0	0		REACTOME_PEPTIDE_CHAIN_ELONGATION	75	0	0
KEGG_ALLOGRAFT_REJECTION	26	0	0		KEGG_RIBOSOME	76	0	0
KEGG_GRAFT_VERSUS_HOST_DISEASE	29	0	0		REACTOME_IMMUNOREGULATORY_INTERACTIONS_BETWEEN_A_LYMPHOID_AND_A_NON_LYMPHOID_CELL	48	0	0
PID_INTEGRIN1_PATHWAY	63	0	0		KEGG_AUTOIMMUNE_THYROID_DISEASE	28	0	0
REACTOME_PEPTIDE_CHAIN_ELONGATION	75	0	0		KEGG_GRAFT_VERSUS_HOST_DISEASE	29	0	0	HLA-DPA1	HLA-B	KIR3DL2	HLA-DMB	CD28	HLA-DRA	CD86	PRF1	FAS	HLA-DOA	IL6	HLA-DMA	HLA-DRB3	HLA-G	HLA-DQA1	HLA-E	GZMB	HLA-F	IFNG	KLRD1	CD80
REACTOME_IMMUNOREGULATORY_INTERACTIONS_BETWEEN_A_LYMPHOID_AND_A_NON_LYMPHOID_CELL	48	0	0		KEGG_VIRAL_MYOCARDITIS	57	0	0
KEGG_RIBOSOME	76	0	0		REACTOME_NONSENSE_MEDIATED_DECAY_ENHANCED_BY_THE_EXON_JUNCTION_COMPLEX	95	0	0
KEGG_AUTOIMMUNE_THYROID_DISEASE	28	0	0		KEGG_ALLOGRAFT_REJECTION	26	0	0	HLA-DPA1	HLA-B	CD40	HLA-DMB	CD28	HLA-DRA	CD86	PRF1	FAS	HLA-DOA	HLA-DMA	HLA-DRB3	HLA-G	HLA-DQA1	HLA-E	GZMB	HLA-F	IFNG	CD80
KEGG_TYPE_I_DIABETES_MELLITUS	34	0	0		REACTOME_INFLUENZA_VIRAL_RNA_TRANSCRIPTION_AND_REPLICATION	90	0	0
REACTOME_INTERFERON_GAMMA_SIGNALING	50	0	0		REACTOME_INTERFERON_ALPHA_BETA_SIGNALING	47	0	0
PID_INTEGRIN2_PATHWAY	25	0	0		REACTOME_3_UTR_MEDIATED_TRANSLATIONAL_REGULATION	94	0	0
KEGG_NATURAL_KILLER_CELL_MEDIATED_CYTOTOXICITY	101	0	0		KEGG_TYPE_I_DIABETES_MELLITUS	34	0	0
KEGG_VIRAL_MYOCARDITIS	57	0	0		REACTOME_INTERFERON_GAMMA_SIGNALING	50	0	0
REACTOME_INTEGRIN_CELL_SURFACE_INTERACTIONS	75	0	0		REACTOME_SRP_DEPENDENT_COTRANSLATIONAL_PROTEIN_TARGETING_TO_MEMBRANE	98	0	0
REACTOME_INTERFERON_SIGNALING	125	0	0		PID_INTEGRIN2_PATHWAY	25	0	0
KEGG_ECM_RECEPTOR_INTERACTION	73	0	0.000128309		PID_INTEGRIN1_PATHWAY	63	0	0
REACTOME_NCAM1_INTERACTIONS	39	0	0.000135857		KEGG_ECM_RECEPTOR_INTERACTION	73	0	0
KEGG_ASTHMA	20	0	0.000144348		KEGG_NATURAL_KILLER_CELL_MEDIATED_CYTOTOXICITY	101	0	0
PID_IL12_STAT4PATHWAY	29	0	0.000315121		KEGG_CELL_ADHESION_MOLECULES_CAMS	111	0	0.00013646
PID_INTEGRIN3_PATHWAY	41	0	0.000330127		BIOCARTA_LAIR_PATHWAY	15	0	0.00018812
KEGG_LEISHMANIA_INFECTION	59	0	0.000346633		REACTOME_INTERFERON_SIGNALING	125	0	0.000197527
KEGG_INTESTINAL_IMMUNE_NETWORK_FOR_IGA_PRODUCTION	35	0	0.000364877		KEGG_GAP_JUNCTION	79	0	0.000296002
KEGG_COMPLEMENT_AND_COAGULATION_CASCADES	59	0	0.000386132		KEGG_LEISHMANIA_INFECTION	59	0	0.000338224
REACTOME_INFLUENZA_VIRAL_RNA_TRANSCRIPTION_AND_REPLICATION	90	0	0.00040292		REACTOME_NCAM1_INTERACTIONS	39	0	0.000590963
PID_CD8TCRDOWNSTREAMPATHWAY	50	0	0.00051412		REACTOME_SEMA4D_IN_SEMAPHORIN_SIGNALING	27	0	0.000695174
KEGG_ANTIGEN_PROCESSING_AND_PRESENTATION	53	0	0.000627754		REACTOME_NCAM_SIGNALING_FOR_NEURITE_OUT_GROWTH	64	0	0.000722981
REACTOME_NCAM_SIGNALING_FOR_NEURITE_OUT_GROWTH	64	0	0.00146858		BIOCARTA_CLASSIC_PATHWAY	12	0	0.000767729
PID_AP1_PATHWAY	61	0	0.00152297		REACTOME_INTEGRIN_CELL_SURFACE_INTERACTIONS	75	0	0.000921043
BIOCARTA_LAIR_PATHWAY	15	0	0.00162454		KEGG_LEUKOCYTE_TRANSENDOTHELIAL_MIGRATION	102	0	0.0011456
BIOCARTA_GRANULOCYTES_PATHWAY	13	0	0.00164707		REACTOME_PHOSPHORYLATION_OF_CD3_AND_TCR_ZETA_CHAINS	11	0	0.00169879
KEGG_FOCAL_ADHESION	186	0	0.00163401		KEGG_ANTIGEN_PROCESSING_AND_PRESENTATION	53	0	0.00205106
BIOCARTA_INTRINSIC_PATHWAY	20	0.00205339	0.00173006		BIOCARTA_GRANULOCYTES_PATHWAY	13	0	0.00261703
REACTOME_RESPONSE_TO_ELEVATED_PLATELET_CYTOSOLIC_CA2_	70	0	0.00182142		REACTOME_INFLUENZA_LIFE_CYCLE	118	0	0.00281257
PID_INTEGRIN_A4B1_PATHWAY	30	0	0.00197589		PID_INTEGRIN3_PATHWAY	41	0	0.00284356
REACTOME_COLLAGEN_FORMATION	52	0	0.00215601		KEGG_FOCAL_ADHESION	186	0	0.00279938
PID_IL12_2PATHWAY	57	0	0.00228857		BIOCARTA_CTL_PATHWAY	11	0	0.00318405
KEGG_B_CELL_RECEPTOR_SIGNALING_PATHWAY	72	0	0.00238103		REACTOME_PLATELET_ACTIVATION_SIGNALING_AND_AGGREGATION	177	0	0.00350862
BIOCARTA_CLASSIC_PATHWAY	12	0.00195312	0.00284508		PID_ENDOTHELINPATHWAY	60	0	0.00456208
REACTOME_PEPTIDE_LIGAND_BINDING_RECEPTORS	154	0	0.00394285		REACTOME_FORMATION_OF_THE_TERNARY_COMPLEX_AND_SUBSEQUENTLY_THE_43S_COMPLEX	42	0	0.00464374
KEGG_TOLL_LIKE_RECEPTOR_SIGNALING_PATHWAY	88	0	0.00393451		REACTOME_GENERATION_OF_SECOND_MESSENGER_MOLECULES	22	0.00197239	0.00516513
KEGG_PRIMARY_IMMUNODEFICIENCY	31	0	0.00403561		PID_S1P_S1P1_PATHWAY	21	0	0.00550288
KEGG_CYTOKINE_CYTOKINE_RECEPTOR_INTERACTION	206	0	0.0039682		REACTOME_METABOLISM_OF_MRNA	191	0	0.00567811
PID_AR_NONGENOMIC_PATHWAY	30	0.00209644	0.00428114		REACTOME_RESPIRATORY_ELECTRON_TRANSPORT_ATP_SYNTHESIS_BY_CHEMIOSMOTIC_COUPLING_AND_HEAT_PRODUCTION_BY_UNCOUPLING_PROTEINS_	77	0	0.00575358
BIOCARTA_CTL_PATHWAY	11	0	0.00615546		REACTOME_SMOOTH_MUSCLE_CONTRACTION	21	0.00203666	0.00576796
REACTOME_3_UTR_MEDIATED_TRANSLATIONAL_REGULATION	94	0	0.00658519		BIOCARTA_THELPER_PATHWAY	10	0	0.00603616
BIOCARTA_IL6_PATHWAY	22	0	0.00662214		KEGG_PATHOGENIC_ESCHERICHIA_COLI_INFECTION	48	0	0.00596633
PID_AVB3_INTEGRIN_PATHWAY	73	0	0.00697848		REACTOME_SEMA4D_INDUCED_CELL_MIGRATION_AND_GROWTH_CONE_COLLAPSE	22	0.00200401	0.00609603
BIOCARTA_AMI_PATHWAY	20	0.00409836	0.00702876		KEGG_PRION_DISEASES	34	0	0.00669243
REACTOME_OTHER_SEMAPHORIN_INTERACTIONS	13	0	0.00702903		PID_AVB3_INTEGRIN_PATHWAY	73	0	0.00678721
BIOCARTA_NKT_PATHWAY	21	0	0.00717248		REACTOME_COLLAGEN_FORMATION	52	0	0.00965167
BIOCARTA_THELPER_PATHWAY	10	0	0.00813914		PID_ER_NONGENOMIC_PATHWAY	40	0	0.0102668
PID_FRA_PATHWAY	36	0.00201207	0.00853848		PID_S1P_META_PATHWAY	20	0	0.0102425
BIOCARTA_CDMAC_PATHWAY	15	0.0019084	0.00870268		BIOCARTA_NKT_PATHWAY	21	0	0.0101452
PID_IL6_7PATHWAY	47	0	0.00989625		REACTOME_TRANSLATION	134	0	0.0113262
BIOCARTA_CCR5_PATHWAY	17	0.0021097	0.0102053		REACTOME_SEMAPHORIN_INTERACTIONS	60	0	0.0121195
REACTOME_PHOSPHORYLATION_OF_CD3_AND_TCR_ZETA_CHAINS	11	0	0.0137936		PID_S1P_S1P4_PATHWAY	13	0.00402414	0.0122422
PID_A6B1_A6B4_INTEGRIN_PATHWAY	44	0	0.0136556		PID_BETACATENIN_NUC_PATHWAY	77	0	0.0124316
KEGG_VEGF_SIGNALING_PATHWAY	68	0	0.0135614		KEGG_ASTHMA	20	0	0.0122824
REACTOME_PLATELET_ACTIVATION_SIGNALING_AND_AGGREGATION	177	0	0.0138494		PID_AR_NONGENOMIC_PATHWAY	30	0	0.0135577
KEGG_CELL_ADHESION_MOLECULES_CAMS	111	0	0.0141082		BIOCARTA_IL6_PATHWAY	22	0.00399202	0.0142512
PID_SYNDECAN_1_PATHWAY	44	0	0.0139911		PID_THROMBIN_PAR4_PATHWAY	12	0	0.0154418
REACTOME_CYTOKINE_SIGNALING_IN_IMMUNE_SYSTEM	228	0	0.0137839		PID_CD8TCRDOWNSTREAMPATHWAY	50	0	0.0153783
PID_WNT_SIGNALING_PATHWAY	26	0	0.0139687		KEGG_PROPANOATE_METABOLISM	31	0.00202429	0.016214
REACTOME_NONSENSE_MEDIATED_DECAY_ENHANCED_BY_THE_EXON_JUNCTION_COMPLEX	95	0	0.0164728		PID_AP1_PATHWAY	61	0	0.0170109
REACTOME_CHEMOKINE_RECEPTORS_BIND_CHEMOKINES	47	0.00402414	0.0162558		PID_WNT_SIGNALING_PATHWAY	26	0	0.0170846
KEGG_BASAL_CELL_CARCINOMA	52	0	0.0162747		KEGG_COMPLEMENT_AND_COAGULATION_CASCADES	59	0	0.0184864
PID_INTEGRIN4_PATHWAY	11	0.0038835	0.0172174		REACTOME_ACTIVATION_OF_THE_MRNA_UPON_BINDING_OF_THE_CAP_BINDING_COMPLEX_AND_EIFS_AND_SUBSEQUENT_BINDING_TO_43S	49	0	0.0184026
REACTOME_EXTRACELLULAR_MATRIX_ORGANIZATION	77	0	0.0176732		KEGG_VASCULAR_SMOOTH_MUSCLE_CONTRACTION	103	0.00225225	0.0201127
PID_IL8CXCR2_PATHWAY	34	0	0.0174517		REACTOME_AXON_GUIDANCE	228	0	0.0204913
BIOCARTA_TH1TH2_PATHWAY	15	0.00406504	0.0211299		BIOCARTA_TCYTOTOXIC_PATHWAY	10	0.00421053	0.0206713
BIOCARTA_TCYTOTOXIC_PATHWAY	10	0.00392927	0.0204847		KEGG_SYSTEMIC_LUPUS_ERYTHEMATOSUS	96	0	0.0218568
REACTOME_FORMATION_OF_FIBRIN_CLOT_CLOTTING_CASCADE	26	0.00187266	0.0207209		PID_IL12_STAT4PATHWAY	29	0	0.0218324
BIOCARTA_BCR_PATHWAY	33	0.00603622	0.020996		REACTOME_RESPIRATORY_ELECTRON_TRANSPORT	62	0	0.0220839
REACTOME_IL_6_SIGNALING	10	0.00392927	0.0215511		REACTOME_IL_6_SIGNALING	10	0.0059761	0.0215915
SA_MMP_CYTOKINE_CONNECTION	14	0.00956023	0.0219517		REACTOME_SIGNAL_AMPLIFICATION	28	0.00409836	0.0219469
REACTOME_REGULATION_OF_IFNA_SIGNALING	12	0.00187617	0.0217249		PID_INTEGRIN4_PATHWAY	11	0.00204499	0.0217588
BIOCARTA_IL17_PATHWAY	14	0.0040404	0.0221564		BIOCARTA_NO2IL12_PATHWAY	16	0.0104384	0.0236917
PID_S1P_S1P4_PATHWAY	13	0.00776699	0.0232365		REACTOME_EXTRACELLULAR_MATRIX_ORGANIZATION	77	0	0.0242693
PID_FCER1PATHWAY	57	0	0.0276258		REACTOME_RESPONSE_TO_ELEVATED_PLATELET_CYTOSOLIC_CA2_	70	0	0.0242202
PID_NFAT_TFPATHWAY	41	0.00201207	0.0306645		PID_ANTHRAXPATHWAY	17	0.00784314	0.0253179
PID_ATF2_PATHWAY	55	0	0.0324537		PID_SYNDECAN_1_PATHWAY	44	0	0.0259941
KEGG_PRION_DISEASES	34	0.00617284	0.0327201		KEGG_SMALL_CELL_LUNG_CANCER	83	0	0.0265634
BIOCARTA_NO2IL12_PATHWAY	16	0.00596422	0.0337776		REACTOME_THE_ROLE_OF_NEF_IN_HIV1_REPLICATION_AND_DISEASE_PATHOGENESIS	24	0.00628931	0.0275955
BIOCARTA_COMP_PATHWAY	17	0.0102041	0.0358167		KEGG_PRIMARY_IMMUNODEFICIENCY	31	0.00212314	0.0303854
REACTOME_GLYCOLYSIS	26	0.00421053	0.0360541		KEGG_PARKINSONS_DISEASE	104	0	0.0307471
KEGG_CHEMOKINE_SIGNALING_PATHWAY	166	0	0.0358013		PID_S1P_S1P2_PATHWAY	23	0.00623701	0.0330732
BIOCARTA_DC_PATHWAY	16	0.00609756	0.0361485		BIOCARTA_TH1TH2_PATHWAY	15	0.0040404	0.0345791
PID_CXCR3PATHWAY	42	0	0.0384545		BIOCARTA_IL17_PATHWAY	14	0.0063425	0.03458
REACTOME_GENERATION_OF_SECOND_MESSENGER_MOLECULES	22	0.0021097	0.0387429		BIOCARTA_CDMAC_PATHWAY	15	0.0121704	0.0346971
PID_BETACATENIN_NUC_PATHWAY	77	0	0.0384938		KEGG_INTESTINAL_IMMUNE_NETWORK_FOR_IGA_PRODUCTION	35	0	0.0350728
KEGG_HEMATOPOIETIC_CELL_LINEAGE	70	0	0.0411248		BIOCARTA_PARKIN_PATHWAY	11	0.012024	0.0346666
BIOCARTA_RANKL_PATHWAY	13	0.0102459	0.0415447		PID_TXA2PATHWAY	55	0.00210526	0.0368384
KEGG_SYSTEMIC_LUPUS_ERYTHEMATOSUS	96	0	0.0477611		PID_AMB2_NEUTROPHILS_PATHWAY	39	0	0.0369612
REACTOME_COMMON_PATHWAY	13	0.012	0.0474858		BIOCARTA_INTRINSIC_PATHWAY	20	0.0102041	0.0371907
KEGG_HEDGEHOG_SIGNALING_PATHWAY	54	0	0.0479665		BIOCARTA_CCR5_PATHWAY	17	0.0122951	0.0373069
KEGG_FC_EPSILON_RI_SIGNALING_PATHWAY	68	0.00206612	0.0479162		SA_MMP_CYTOKINE_CONNECTION	14	0.00790514	0.0376996
BIOCARTA_INFLAM_PATHWAY	19	0.0187891	0.0551213		PID_THROMBIN_PAR1_PATHWAY	41	0.00636943	0.0374145
PID_CXCR4_PATHWAY	93	0	0.0552484		REACTOME_INTRINSIC_PATHWAY	12	0.0103093	0.0376305
BIOCARTA_TCR_PATHWAY	42	0.00582524	0.0553817		REACTOME_MUSCLE_CONTRACTION	41	0.00205339	0.0373979
BIOCARTA_CDK5_PATHWAY	11	0.0124481	0.0574187		BIOCARTA_RB_PATHWAY	13	0.00801603	0.0382747
REACTOME_STRIATED_MUSCLE_CONTRACTION	24	0.020202	0.0583936		REACTOME_METABOLISM_OF_RNA	229	0	0.0400363
PID_REG_GR_PATHWAY	74	0.006	0.0585211		BIOCARTA_GPCR_PATHWAY	33	0.00424628	0.0436083
PID_SYNDECAN_2_PATHWAY	29	0.00978474	0.0601578		PID_IL8CXCR2_PATHWAY	34	0.002	0.0443467
REACTOME_AXON_GUIDANCE	228	0	0.0606028		PID_IL6_7PATHWAY	47	0.00911162	0.0445648
PID_IL8CXCR1_PATHWAY	27	0.00410678	0.0611019		BIOCARTA_INFLAM_PATHWAY	19	0.0128205	0.0444742
PID_AMB2_NEUTROPHILS_PATHWAY	39	0.00660793	0.0641681		REACTOME_COMPLEMENT_CASCADE	25	0.00199601	0.0452346
BIOCARTA_SPPA_PATHWAY	19	0.0177866	0.0647776		REACTOME_G_ALPHA_I_SIGNALLING_EVENTS	166	0	0.0466245
PID_UPA_UPAR_PATHWAY	40	0.00406504	0.0650945		REACTOME_PREFOLDIN_MEDIATED_TRANSFER_OF_SUBSTRATE_TO_CCT_TRIC	25	0.018595	0.0553278
REACTOME_CLASS_A1_RHODOPSIN_LIKE_RECEPTORS	251	0	0.0652565		REACTOME_POST_CHAPERONIN_TUBULIN_FOLDING_PATHWAY	16	0.00628931	0.0565309
REACTOME_INTRINSIC_PATHWAY	12	0.0313725	0.0653698		BIOCARTA_COMP_PATHWAY	17	0.0182186	0.06319
KEGG_ARACHIDONIC_ACID_METABOLISM	44	0.00420168	0.0654654		REACTOME_ANTIGEN_PROCESSING_CROSS_PRESENTATION	63	0.00444444	0.0655221
BIOCARTA_PML_PATHWAY	17	0.0148936	0.0659008		REACTOME_THROMBIN_SIGNALLING_THROUGH_PROTEINASE_ACTIVATED_RECEPTORS_PARS	27	0.0144928	0.0656117
KEGG_LEUKOCYTE_TRANSENDOTHELIAL_MIGRATION	102	0	0.0664128		BIOCARTA_SPPA_PATHWAY	19	0.00858369	0.065434
PID_S1P_S1P2_PATHWAY	23	0.00764818	0.0667837		KEGG_DILATED_CARDIOMYOPATHY	82	0	0.0656306
PID_ENDOTHELINPATHWAY	60	0	0.0674145		BIOCARTA_SET_PATHWAY	11	0.0215686	0.0690613
REACTOME_INFLUENZA_LIFE_CYCLE	118	0	0.0687079		BIOCARTA_CTLA4_PATHWAY	16	0.0106838	0.0712789
BIOCARTA_ACE2_PATHWAY	12	0.0178926	0.0700393		KEGG_PYRUVATE_METABOLISM	37	0.0105708	0.0725161
REACTOME_GPCR_LIGAND_BINDING	340	0	0.0702411		BIOCARTA_LECTIN_PATHWAY	10	0.0116732	0.0725356
REACTOME_SEMAPHORIN_INTERACTIONS	60	0	0.0712789		BIOCARTA_SRCRPTP_PATHWAY	11	0.0221774	0.0726113
KEGG_DORSO_VENTRAL_AXIS_FORMATION	20	0.00607287	0.0718141		REACTOME_THROMBOXANE_SIGNALLING_THROUGH_TP_RECEPTOR	20	0.0103093	0.0730094
KEGG_PATHWAYS_IN_CANCER	309	0	0.0718888		REACTOME_G_ALPHA_Z_SIGNALLING_EVENTS	41	0.0105485	0.0731442
REACTOME_CELL_EXTRACELLULAR_MATRIX_INTERACTIONS	12	0.026694	0.0760948		KEGG_B_CELL_RECEPTOR_SIGNALING_PATHWAY	72	0	0.0732061
BIOCARTA_IL2_PATHWAY	21	0.0183673	0.0790812		REACTOME_CYTOKINE_SIGNALING_IN_IMMUNE_SYSTEM	228	0	0.0735757
PID_S1P_S1P1_PATHWAY	21	0.0168421	0.0795108		PID_FOXM1PATHWAY	39	0.0135397	0.0760133
REACTOME_ACTIVATION_OF_THE_AP1_FAMILY_OF_TRANSCRIPTION_FACTORS	10	0.0163265	0.0796275		BIOCARTA_AKAP13_PATHWAY	12	0.013834	0.0797825
BIOCARTA_VITCB_PATHWAY	11	0.0101626	0.0796613		KEGG_TRYPTOPHAN_METABOLISM	38	0.00696056	0.085662
REACTOME_DEVELOPMENTAL_BIOLOGY	358	0	0.0799613		BIOCARTA_CELL2CELL_PATHWAY	13	0.017341	0.0859606
REACTOME_SRP_DEPENDENT_COTRANSLATIONAL_PROTEIN_TARGETING_TO_MEMBRANE	98	0.00414938	0.0800152		BIOCARTA_PTC1_PATHWAY	11	0.0356436	0.0861476
REACTOME_SIGNALING_BY_GPCR	566	0	0.0801669		REACTOME_HEMOSTASIS	398	0	0.0861527
REACTOME_GASTRIN_CREB_SIGNALLING_PATHWAY_VIA_PKC_AND_MAPK	170	0	0.0801793		REACTOME_GPVI_MEDIATED_ACTIVATION_CASCADE	30	0.0124224	0.0884473
KEGG_SMALL_CELL_LUNG_CANCER	83	0.012605	0.0801816		REACTOME_GAP_JUNCTION_ASSEMBLY	15	0.0391791	0.0894503
PID_THROMBIN_PAR1_PATHWAY	41	0.0171306	0.085966		REACTOME_PD1_SIGNALING	13	0.0265849	0.0894679
BIOCARTA_NGF_PATHWAY	18	0.0195312	0.0863309		REACTOME_GLUCONEOGENESIS	31	0.0103734	0.089526
BIOCARTA_FCER1_PATHWAY	36	0.0125523	0.0864253		BIOCARTA_CSK_PATHWAY	19	0.0102881	0.0896255
PID_ER_NONGENOMIC_PATHWAY	40	0.00630252	0.0876449		REACTOME_REGULATION_OF_IFNA_SIGNALING	12	0.035124	0.089929
PID_SYNDECAN_4_PATHWAY	31	0.00867679	0.0878753		REACTOME_ADP_SIGNALLING_THROUGH_P2RY1	22	0.0162272	0.0930597
BIOCARTA_PGC1A_PATHWAY	21	0.0286299	0.0909981		BIOCARTA_ACE2_PATHWAY	12	0.0243902	0.0941567
KEGG_ACUTE_MYELOID_LEUKEMIA	56	0.0181087	0.0936427		BIOCARTA_G1_PATHWAY	27	0.0127119	0.0972322
REACTOME_CHONDROITIN_SULFATE_BIOSYNTHESIS	15	0.0314342	0.0949506		REACTOME_FORMATION_OF_ATP_BY_CHEMIOSMOTIC_COUPLING	12	0.0231092	0.0995948
BIOCARTA_PDGF_PATHWAY	30	0.0147992	0.0955918		REACTOME_CHOLESTEROL_BIOSYNTHESIS	21	0.00402414	0.0998214
REACTOME_ACYL_CHAIN_REMODELLING_OF_PG	14	0.0271399	0.097316		BIOCARTA_INTEGRIN_PATHWAY	34	0.029724	0.100106
BIOCARTA_GLYCOLYSIS_PATHWAY	10	0.0333333	0.102315		REACTOME_ADP_SIGNALLING_THROUGH_P2RY12	19	0.0230769	0.100304
BIOCARTA_GPCR_PATHWAY	33	0.0220441	0.102508		BIOCARTA_AHSP_PATHWAY	11	0.0273109	0.10088
PID_HEDGEHOG_2PATHWAY	20	0.0290456	0.102758		REACTOME_FORMATION_OF_TUBULIN_FOLDING_INTERMEDIATES_BY_CCT_TRIC	19	0.0283976	0.101883
BIOCARTA_EXTRINSIC_PATHWAY	13	0.0294785	0.103188		PID_FRA_PATHWAY	36	0.013245	0.101928
PID_BCR_5PATHWAY	64	0.00598802	0.104269		BIOCARTA_DREAM_PATHWAY	13	0.0387755	0.102423
REACTOME_GPVI_MEDIATED_ACTIVATION_CASCADE	30	0.0213592	0.104721		KEGG_CHEMOKINE_SIGNALING_PATHWAY	166	0	0.103814
REACTOME_G_ALPHA_Q_SIGNALLING_EVENTS	149	0.0021097	0.105715		REACTOME_FORMATION_OF_FIBRIN_CLOT_CLOTTING_CASCADE	26	0.0239044	0.103931
REACTOME_EXTRINSIC_PATHWAY_FOR_APOPTOSIS	13	0.0393701	0.105851		PID_CXCR4_PATHWAY	93	0.00211416	0.105927
PID_LYSOPHOSPHOLIPID_PATHWAY	63	0.0101215	0.10727		KEGG_CARDIAC_MUSCLE_CONTRACTION	68	0.0145833	0.108542
KEGG_GAP_JUNCTION	79	0.0107527	0.107472		BIOCARTA_D4GDI_PATHWAY	13	0.0322581	0.108564
KEGG_PORPHYRIN_AND_CHLOROPHYLL_METABOLISM	24	0.0250522	0.107867		REACTOME_PEPTIDE_LIGAND_BINDING_RECEPTORS	154	0	0.108584
BIOCARTA_CTLA4_PATHWAY	16	0.0267686	0.108302		REACTOME_IMMUNE_SYSTEM	774	0	0.108661
REACTOME_SIGNALING_BY_PDGF	113	0	0.108512		REACTOME_SIGNALING_BY_PDGF	113	0.002331	0.108737
BIOCARTA_IL10_PATHWAY	17	0.0279441	0.111817		KEGG_STEROID_BIOSYNTHESIS	17	0.03	0.108769
REACTOME_G_ALPHA1213_SIGNALLING_EVENTS	66	0.0105708	0.116295		KEGG_THYROID_CANCER	28	0.0173913	0.108872
REACTOME_G_ALPHA_I_SIGNALLING_EVENTS	166	0	0.118507		REACTOME_OPIOID_SIGNALLING	71	0.0106838	0.109127
PID_TCR_PATHWAY	62	0.0104384	0.12247		KEGG_TOLL_LIKE_RECEPTOR_SIGNALING_PATHWAY	88	0.00619835	0.109366
PID_IL4_2PATHWAY	52	0.0102669	0.122613		KEGG_BETA_ALANINE_METABOLISM	22	0.0231579	0.112002
REACTOME_PD1_SIGNALING	13	0.0349076	0.122794		PID_IL23PATHWAY	35	0.0123457	0.114958
PID_MYC_REPRESSPATHWAY	60	0.0104603	0.122961		REACTOME_G_PROTEIN_ACTIVATION	24	0.0285088	0.117693
KEGG_MELANOGENESIS	97	0.00860215	0.123577		BIOCARTA_TCR_PATHWAY	42	0.0170213	0.118282
REACTOME_GLUCONEOGENESIS	31	0.020284	0.123872		KEGG_FC_GAMMA_R_MEDIATED_PHAGOCYTOSIS	88	0.00649351	0.132059
KEGG_T_CELL_RECEPTOR_SIGNALING_PATHWAY	97	0.0148305	0.129354		REACTOME_CELL_EXTRACELLULAR_MATRIX_INTERACTIONS	12	0.0414201	0.132066
PID_IL27PATHWAY	24	0.0320641	0.130048		REACTOME_G_PROTEIN_BETA_GAMMA_SIGNALLING	26	0.0342612	0.134292
REACTOME_THE_NLRP3_INFLAMMASOME	10	0.0491159	0.130551		PID_PDGFRAPATHWAY	21	0.0389344	0.134757
REACTOME_GPCR_DOWNSTREAM_SIGNALING	466	0	0.130588		REACTOME_CLASS_A1_RHODOPSIN_LIKE_RECEPTORS	251	0	0.139116
BIOCARTA_ERK5_PATHWAY	17	0.0408602	0.135233		KEGG_OXIDATIVE_PHOSPHORYLATION	107	0.0105263	0.142818
REACTOME_TOLL_RECEPTOR_CASCADES	107	0.00421941	0.135654		BIOCARTA_G2_PATHWAY	24	0.02537	0.142946
PID_IL23PATHWAY	35	0.0265306	0.136171		REACTOME_ER_PHAGOSOME_PATHWAY	52	0.0235043	0.145214
ST_GA12_PATHWAY	21	0.0434783	0.136403		WNT_SIGNALING	86	0.0177778	0.145798
PID_MAPKTRKPATHWAY	33	0.0327198	0.136747		PID_PRLSIGNALINGEVENTSPATHWAY	20	0.0371901	0.148741
REACTOME_METABOLISM_OF_PORPHYRINS	13	0.0793651	0.141514		KEGG_ARGININE_AND_PROLINE_METABOLISM	47	0.033195	0.150348
KEGG_CALCIUM_SIGNALING_PATHWAY	166	0.0021692	0.143359		BIOCARTA_AMI_PATHWAY	20	0.0510204	0.15086
BIOCARTA_P53_PATHWAY	16	0.0442105	0.14399		BIOCARTA_ACTINY_PATHWAY	17	0.0535332	0.151447
KEGG_MAPK_SIGNALING_PATHWAY	245	0	0.14571		REACTOME_TCA_CYCLE_AND_RESPIRATORY_ELECTRON_TRANSPORT	111	0.0128755	0.155093
KEGG_FC_GAMMA_R_MEDIATED_PHAGOCYTOSIS	88	0.00842105	0.148106		BIOCARTA_ATM_PATHWAY	20	0.0484848	0.155772
REACTOME_KERATAN_SULFATE_DEGRADATION	10	0.0708812	0.148137		REACTOME_G_BETA_GAMMA_SIGNALLING_THROUGH_PLC_BETA	18	0.038	0.156174
REACTOME_SIGNALING_BY_RHO_GTPASES	96	0.0107527	0.148705		BIOCARTA_NFAT_PATHWAY	50	0.0386266	0.156781
BIOCARTA_CELL2CELL_PATHWAY	13	0.0446247	0.148997		PID_CXCR3PATHWAY	42	0.0211864	0.156945
BIOCARTA_IL22BP_PATHWAY	15	0.0446809	0.149505		REACTOME_GASTRIN_CREB_SIGNALLING_PATHWAY_VIA_PKC_AND_MAPK	170	0.00224215	0.15698
PID_S1P_META_PATHWAY	20	0.0708502	0.149754		REACTOME_DEVELOPMENTAL_BIOLOGY	358	0	0.157342
PID_ALPHASYNUCLEIN_PATHWAY	33	0.0542798	0.150685		PID_ILK_PATHWAY	41	0.0167715	0.160588
KEGG_CYTOSOLIC_DNA_SENSING_PATHWAY	38	0.0310078	0.151281		PID_A6B1_A6B4_INTEGRIN_PATHWAY	44	0.032	0.161166
KEGG_JAK_STAT_SIGNALING_PATHWAY	117	0.0147368	0.15159		REACTOME_PLC_BETA_MEDIATED_EVENTS	38	0.0401691	0.165373
KEGG_FRUCTOSE_AND_MANNOSE_METABOLISM	32	0.0376984	0.154696		REACTOME_CYTOSOLIC_TRNA_AMINOACYLATION	22	0.041841	0.166574
REACTOME_COMPLEMENT_CASCADE	25	0.0424628	0.154789		REACTOME_G_ALPHA_Q_SIGNALLING_EVENTS	149	0.00659341	0.170075
REACTOME_HEMOSTASIS	398	0	0.154828		PID_LYSOPHOSPHOLIPID_PATHWAY	63	0.0105708	0.170411
REACTOME_INITIAL_TRIGGERING_OF_COMPLEMENT	12	0.0449898	0.155494		REACTOME_G_ALPHA1213_SIGNALLING_EVENTS	66	0.00934579	0.171077
BIOCARTA_IGF1_PATHWAY	21	0.036	0.155598		BIOCARTA_DC_PATHWAY	16	0.0803922	0.174443
REACTOME_IMMUNE_SYSTEM	774	0	0.156728		REACTOME_P53_INDEPENDENT_G1_S_DNA_DAMAGE_CHECKPOINT	44	0.0291829	0.174994
BIOCARTA_EGF_PATHWAY	30	0.0322581	0.160437		BIOCARTA_SALMONELLA_PATHWAY	11	0.0773931	0.18175
BIOCARTA_G2_PATHWAY	24	0.0390144	0.163151		PID_TCR_PATHWAY	62	0.023913	0.182901
BIOCARTA_IL12_PATHWAY	20	0.0383065	0.163612		REACTOME_NEF_MEDIATES_DOWN_MODULATION_OF_CELL_SURFACE_RECEPTORS_BY_RECRUITING_THEM_TO_CLATHRIN_ADAPTERS	17	0.0618557	0.18311
KEGG_COLORECTAL_CANCER	59	0.0211132	0.164298		PID_NFAT_TFPATHWAY	41	0.029724	0.183903
BIOCARTA_PLATELETAPP_PATHWAY	13	0.0748988	0.165791		REACTOME_SLBP_DEPENDENT_PROCESSING_OF_REPLICATION_DEPENDENT_HISTONE_PRE_MRNAS	11	0.0666667	0.184374
PID_PI3KCIPATHWAY	47	0.0420354	0.165918		PID_INTEGRIN_A4B1_PATHWAY	30	0.0498915	0.185239
BIOCARTA_AHSP_PATHWAY	11	0.0764706	0.16629		PID_ATF2_PATHWAY	55	0.0316456	0.185386
PID_ANTHRAXPATHWAY	17	0.0684105	0.166382		KEGG_TERPENOID_BACKBONE_BIOSYNTHESIS	14	0.0763209	0.18551
KEGG_ETHER_LIPID_METABOLISM	28	0.0658436	0.166403		REACTOME_CHEMOKINE_RECEPTORS_BIND_CHEMOKINES	47	0.0256959	0.185753
WNT_SIGNALING	86	0.0127389	0.16648		BIOCARTA_FCER1_PATHWAY	36	0.0425101	0.186087
REACTOME_PRE_NOTCH_TRANSCRIPTION_AND_TRANSLATION	18	0.0665399	0.166566		REACTOME_NITRIC_OXIDE_STIMULATES_GUANYLATE_CYCLASE	23	0.0467091	0.186131
BIOCARTA_HDAC_PATHWAY	27	0.0514403	0.166666		REACTOME_ADAPTIVE_IMMUNE_SYSTEM	467	0	0.186665
REACTOME_REGULATION_OF_GENE_EXPRESSION_IN_BETA_CELLS	16	0.0537849	0.167168		PID_S1P_S1P3_PATHWAY	28	0.0645833	0.188345
KEGG_APOPTOSIS	84	0.0130719	0.167508		REACTOME_INHIBITION_OF_INSULIN_SECRETION_BY_ADRENALINE_NORADRENALINE	22	0.0635246	0.195853
KEGG_PANCREATIC_CANCER	66	0.0235043	0.168276		REACTOME_RECRUITMENT_OF_NUMA_TO_MITOTIC_CENTROSOMES	10	0.0752033	0.196487
BIOCARTA_CSK_PATHWAY	19	0.0623782	0.168937		REACTOME_GLUCAGON_SIGNALING_IN_METABOLIC_REGULATION	29	0.0673267	0.196589
BIOCARTA_LECTIN_PATHWAY	10	0.0736842	0.170114		BIOCARTA_BCR_PATHWAY	33	0.0446809	0.201122
PID_THROMBIN_PAR4_PATHWAY	12	0.0742972	0.171269		PID_TOLL_ENDOGENOUS_PATHWAY	23	0.0511811	0.202644
KEGG_MELANOMA	68	0.0207039	0.171294		PID_FCER1PATHWAY	57	0.0271493	0.205948
BIOCARTA_INTEGRIN_PATHWAY	34	0.033195	0.17207		REACTOME_THE_NLRP3_INFLAMMASOME	10	0.0848126	0.208207
REACTOME_POST_CHAPERONIN_TUBULIN_FOLDING_PATHWAY	16	0.0851927	0.175471		KEGG_HEDGEHOG_SIGNALING_PATHWAY	54	0.0319635	0.209574
PID_TCRCALCIUMPATHWAY	24	0.0527426	0.17567		PID_IL8CXCR1_PATHWAY	27	0.0550847	0.217913
KEGG_GLYCOLYSIS_GLUCONEOGENESIS	54	0.0492813	0.175757		REACTOME_COMMON_PATHWAY	13	0.0883534	0.221985
REACTOME_CLASS_B_2_SECRETIN_FAMILY_RECEPTORS	78	0.0144928	0.176035		REACTOME_CRMPS_IN_SEMA3A_SIGNALING	14	0.0900196	0.226124
KEGG_THYROID_CANCER	28	0.0578035	0.176363		REACTOME_GPCR_DOWNSTREAM_SIGNALING	466	0	0.226774
BIOCARTA_IL4_PATHWAY	10	0.0921844	0.176545		KEGG_PENTOSE_PHOSPHATE_PATHWAY	24	0.0597938	0.227209
REACTOME_REGULATION_OF_BETA_CELL_DEVELOPMENT	24	0.0688259	0.176592		REACTOME_SIGNALING_BY_GPCR	566	0	0.227248
REACTOME_INNATE_IMMUNE_SYSTEM	206	0	0.17675		KEGG_CALCIUM_SIGNALING_PATHWAY	166	0.00224719	0.227792
KEGG_WNT_SIGNALING_PATHWAY	143	0.00849257	0.177285		REACTOME_PEROXISOMAL_LIPID_METABOLISM	20	0.0803922	0.228115
KEGG_LINOLEIC_ACID_METABOLISM	18	0.045082	0.17779		BIOCARTA_PDGF_PATHWAY	30	0.0772277	0.228418
REACTOME_MUSCLE_CONTRACTION	41	0.0516252	0.178975		KEGG_NICOTINATE_AND_NICOTINAMIDE_METABOLISM	20	0.077381	0.228479
BIOCARTA_ATM_PATHWAY	20	0.0783133	0.179663		KEGG_PATHWAYS_IN_CANCER	309	0	0.229496
PID_PRLSIGNALINGEVENTSPATHWAY	20	0.0731225	0.180075		KEGG_TIGHT_JUNCTION	114	0.0221729	0.230116
REACTOME_FORMATION_OF_THE_TERNARY_COMPLEX_AND_SUBSEQUENTLY_THE_43S_COMPLEX	42	0.046748	0.180134		REACTOME_AUTODEGRADATION_OF_THE_E3_UBIQUITIN_LIGASE_COP1	43	0.04329	0.230803
PID_DELTANP63PATHWAY	44	0.0407332	0.180752		REACTOME_G_BETA_GAMMA_SIGNALLING_THROUGH_PI3KGAMMA	23	0.0770713	0.231991
KEGG_NON_SMALL_CELL_LUNG_CANCER	53	0.0290456	0.18088		KEGG_MELANOGENESIS	97	0.0131004	0.234328
PID_ERBB1_DOWNSTREAM_PATHWAY	98	0.033264	0.183237		REACTOME_REGULATION_OF_IFNG_SIGNALING	13	0.116466	0.236456
REACTOME_THE_ROLE_OF_NEF_IN_HIV1_REPLICATION_AND_DISEASE_PATHOGENESIS	24	0.0729167	0.185005		REACTOME_GPCR_LIGAND_BINDING	340	0	0.237263
REACTOME_THROMBIN_SIGNALLING_THROUGH_PROTEINASE_ACTIVATED_RECEPTORS_PARS	27	0.0527383	0.18657		REACTOME_TCR_SIGNALING	46	0.0527383	0.241321
PID_CMYB_PATHWAY	82	0.0336634	0.187162		BIOCARTA_BARRESTIN_SRC_PATHWAY	15	0.093361	0.242588
REACTOME_TCR_SIGNALING	46	0.0468432	0.187288		KEGG_MELANOMA	68	0.0513919	0.243354
REACTOME_REGULATION_OF_IFNG_SIGNALING	13	0.0761523	0.187294		REACTOME_INFLAMMASOMES	15	0.0970874	0.244007
BIOCARTA_KERATINOCYTE_PATHWAY	45	0.0444915	0.187582		KEGG_HUNTINGTONS_DISEASE	156	0.0155902	0.244099
KEGG_BLADDER_CANCER	41	0.0487805	0.187838		KEGG_P53_SIGNALING_PATHWAY	63	0.0583153	0.244101
PID_TXA2PATHWAY	55	0.0561331	0.188627		REACTOME_MYOGENESIS	24	0.081761	0.244555
PID_HIF1_TFPATHWAY	64	0.0434783	0.188939		REACTOME_SYNTHESIS_OF_BILE_ACIDS_AND_BILE_SALTS	13	0.0769231	0.244862
SIG_BCR_SIGNALING_PATHWAY	44	0.067086	0.189403
BIOCARTA_EGFR_SMRTE_PATHWAY	10	0.0882353	0.190391
KEGG_REGULATION_OF_ACTIN_CYTOSKELETON	196	0.0107991	0.190905
BIOCARTA_HCMV_PATHWAY	16	0.0959184	0.195775
BIOCARTA_IL2RB_PATHWAY	37	0.059761	0.199304
PID_TCRRASPATHWAY	14	0.0796813	0.199615
PID_INTEGRIN_A9B1_PATHWAY	21	0.0623701	0.20516
BIOCARTA_RB_PATHWAY	13	0.106557	0.205451
PID_P53DOWNSTREAMPATHWAY	126	0.0281996	0.214411
KEGG_PENTOSE_AND_GLUCURONATE_INTERCONVERSIONS	10	0.120079	0.21486
BIOCARTA_INSULIN_PATHWAY	21	0.0851485	0.214981
PID_FOXM1PATHWAY	39	0.0745698	0.216087
BIOCARTA_EPO_PATHWAY	19	0.111789	0.217316
REACTOME_ACYL_CHAIN_REMODELLING_OF_PI	13	0.086785	0.217749
BIOCARTA_D4GDI_PATHWAY	13	0.110236	0.22116
PID_S1P_S1P3_PATHWAY	28	0.0851064	0.221873
BIOCARTA_ETS_PATHWAY	18	0.0925553	0.222809
BIOCARTA_FMLP_PATHWAY	34	0.0813492	0.226848
REACTOME_ACTIVATED_TLR4_SIGNALLING	85	0.0388548	0.229398
PID_MTOR_4PATHWAY	64	0.0695652	0.230132
PID_AVB3_OPN_PATHWAY	29	0.0792951	0.230235
BIOCARTA_SET_PATHWAY	11	0.11359	0.231362
KEGG_AXON_GUIDANCE	118	0.027027	0.233767
KEGG_CARDIAC_MUSCLE_CONTRACTION	68	0.0643154	0.234392
REACTOME_IL_7_SIGNALING	11	0.12449	0.237445
PID_CD8TCRPATHWAY	49	0.0591837	0.237834
REACTOME_GAP_JUNCTION_ASSEMBLY	15	0.115308	0.238638
PID_FGF_PATHWAY	51	0.0612245	0.243925
REACTOME_ANTIGEN_PRESENTATION_FOLDING_ASSEMBLY_AND_PEPTIDE_LOADING_OF_CLASS_I_MHC	18	0.106212	0.244248
KEGG_HYPERTROPHIC_CARDIOMYOPATHY_HCM	77	0.0565657	0.246505
BIOCARTA_VIP_PATHWAY	23	0.110656	0.248968
BIOCARTA_STEM_PATHWAY	11	0.154472	0.249379
