# Supplementary material for: Large Scale Aggregate Microarray Analysis Reveals Three Distinct Molecular Subclasses of Human Preeclampsia
Source: PLoS One. 2015 Feb 13;10(2):e0116508. doi: 10.1371/journal.pone.0116508 (PMC4332506; doi:10.1371/journal.pone.0116508)
Supplement: S8 Table — (XLSX) [file pone.0116508.s011.xlsx]

## Sheet: PE samples vs Controls
The 5, 7, and 1327 genes significantly upregulated (adjusted p<0.01) in the PE1, PE3, and PE2 samples, respectively, compared to their co-clustered controls or all controls by limma
The top 5 genes (in bold) in each comparison were further utilized in Supplementary Figure 4
PE1 vs C1:
Symbol	Log fold-change in PE1 over C1	Average expression across all samples	t-statistic	P-value	Adjusted p-value	B-statistic
LEP	1.08773	8.7948	6.30525	2.26407e-09	3.31754e-05	10.6697
ENG	0.402449	9.0162	5.81021	2.87936e-08	0.000210956	8.39257
HTRA4	0.598812	8.09438	4.92162	1.96894e-06	0.00727055	4.62179
WDR60	0.235361	7.71588	4.91029	2.07154e-06	0.00727055	4.57661
FAM184A	0.31954	8.20111	4.86994	2.48091e-06	0.00727055	4.41628
PE3 vs C3:
Symbol	Log fold-change in PE3 over C3	Average expression across all samples	t-statistic	P-value	Adjusted p-value	B-statistic
HK2	0.492214	7.35306	5.20065	5.49302e-07	0.00296917	5.75514
SSH1	0.391409	7.27177	5.18033	6.03794e-07	0.00296917	5.67087
SLC2A3	0.455809	8.08978	5.10283	8.64051e-07	0.00296917	5.3517
LEP	1.18117	8.7948	5.01934	1.26603e-06	0.00309185	5.01173
PNCK	0.592822	7.46921	4.85776	2.61919e-06	0.00490853	4.36549
ERO1L	0.321348	7.62861	4.73326	4.53467e-06	0.0060406	3.87829
ARHGAP31	0.260461	7.3592	4.65274	6.43299e-06	0.00737012	3.56826
PE2 vs C1 and C3:
Symbol	Log fold-change in PE2 over C1	Log fold-change in PE2 over C3	Average expression across all samples	F-statistic	P-value	Adjusted p-value
ENG	1.07253	1.22778	9.0162	155.543	1.41096e-39	2.06748e-35
INHA	1.034	1.17689	8.10246	138.728	7.54141e-37	5.52522e-33
LEP	2.57407	2.81018	8.7948	135.983	2.19701e-36	1.07309e-32
FSTL3	1.83708	1.61344	9.21569	121.805	6.84611e-34	2.5079e-30
SPAG4	0.810312	0.910011	7.52537	120.337	1.26848e-33	3.7174e-30
SLC6A8	0.739395	0.642089	7.78278	111.384	6.00352e-32	1.46616e-28
PVRL4	0.921071	1.18459	8.1919	110.583	8.54989e-32	1.78974e-28
SASH1	0.943048	0.819079	8.66611	108.769	1.91402e-31	3.50576e-28
TPBG	0.746158	0.926299	7.97728	107.707	3.07813e-31	5.01153e-28
HTRA4	1.43929	1.76101	8.09438	99.736	1.18674e-29	1.73894e-26
HK2	0.916925	0.921148	7.35306	97.3362	3.67362e-29	4.8936e-26
NDRG1	0.91291	0.861874	9.17114	91.176	7.15291e-28	8.7343e-25
TREM1	1.11839	1.27825	7.55063	90.4711	1.01125e-27	1.13983e-24
BCL6	0.735734	0.853534	7.87666	86.1266	8.8095e-27	9.2204e-24
RDH13	0.741868	0.963954	8.45849	79.0033	3.4548e-25	3.37488e-22
NEK11	0.585873	0.678314	7.35243	78.5945	4.28463e-25	3.92392e-22
PROCR	0.819295	0.945604	8.88499	77.5371	7.49636e-25	6.46142e-22
ERO1L	0.550807	0.617739	7.62861	77.3586	8.24128e-25	6.70886e-22
SFXN3	0.585008	0.500278	7.94797	75.1438	2.6944e-24	2.07795e-21
PAPPA2	0.923859	1.18739	8.74678	74.8441	3.16684e-24	2.32019e-21
HILPDA	0.935448	0.831782	8.18231	71.5282	1.92988e-23	1.28539e-20
TBC1D22A	0.348873	0.384842	7.96053	69.03	7.72284e-23	4.92012e-20
NPNT	0.547553	0.56712	7.23275	68.7143	9.21622e-23	5.62689e-20
FKBP2	0.403668	0.694046	8.18166	66.6946	2.88078e-22	1.68848e-19
GPT2	0.603223	0.631114	7.51859	65.7144	5.03546e-22	2.83787e-19
FLT1	0.909182	1.10715	8.66804	65.6113	5.34147e-22	2.89883e-19
OCRL	0.448639	0.460152	8.12574	62.926	2.51542e-21	1.31637e-18
TMEM45A	0.915748	0.63242	8.03999	61.3398	6.36451e-21	3.21583e-18
LIMCH1	0.603837	0.997583	8.49391	61.2579	6.67868e-21	3.26209e-18
FLNB	0.564261	0.478555	8.3944	60.6612	9.49618e-21	4.48863e-18
CCBL1	0.333932	0.341217	7.2067	60.0555	1.3594e-20	6.22477e-18
TRIM24	0.42785	0.569331	7.61547	59.9286	1.46578e-20	6.50852e-18
INHBA	0.917532	1.12379	8.36365	59.4959	1.89606e-20	8.17148e-18
PNCK	0.888466	0.94471	7.46921	58.3996	3.65225e-20	1.52904e-17
IGSF8	0.558508	0.612598	7.259	57.0631	8.17627e-20	3.32797e-17
HEXB	0.688552	0.737197	10.2012	56.9917	8.53789e-20	3.38123e-17
KRT19	0.625188	0.943924	9.69018	56.8971	9.04143e-20	3.48642e-17
CORO2A	0.486923	0.468332	7.21682	56.6914	1.02435e-19	3.81062e-17
LRRC1	0.404383	0.733002	8.27452	56.6661	1.04023e-19	3.81062e-17
QPCT	0.583127	0.568659	7.50259	55.8683	1.69108e-19	6.04376e-17
SIGLEC6	0.639214	0.778927	8.1734	53.9102	5.63851e-19	1.96717e-16
PPP1R12C	0.40751	0.463188	7.83849	53.3107	8.17929e-19	2.78724e-16
SH3PXD2A	0.465201	0.495651	8.47822	53.0187	9.81024e-19	3.21579e-16
ILVBL	0.349381	0.572765	8.82127	53.008	9.87582e-19	3.21579e-16
BHLHE40	1.04073	0.940547	8.69888	52.8113	1.11643e-18	3.55631e-16
KIF2A	0.480631	0.816017	8.64637	52.6012	1.27296e-18	3.96866e-16
WDR60	0.494792	0.424992	7.71588	52.5016	1.35476e-18	4.1357e-16
ANKRD37	0.995861	0.895539	7.64743	52.1057	1.73607e-18	5.19157e-16
VWCE	0.757067	0.772756	7.42233	51.5698	2.43128e-18	7.1251e-16
SPTLC3	0.420343	0.730037	8.85284	51.4862	2.56269e-18	7.36297e-16
TMEM141	0.503346	0.468118	8.50616	51.3993	2.70693e-18	7.62781e-16
ARID3A	0.595651	0.562875	8.88026	51.2304	3.01136e-18	8.31863e-16
ERRFI1	0.576526	0.868863	9.00292	51.2021	3.06563e-18	8.31863e-16
PLA2G16	0.465856	0.538113	8.66999	50.8811	3.7552e-18	9.88945e-16
RFK	0.368875	0.556753	7.33537	49.1807	1.10868e-17	2.80096e-15
MAFF	0.161054	0.695407	8.41727	49.113	1.1578e-17	2.87546e-15
GREM2	0.50188	0.783799	7.56463	48.8496	1.37097e-17	3.34813e-15
TPI1	0.498855	0.446609	8.66111	47.4385	3.40907e-17	8.18904e-15
SH3BP5	0.646212	0.66083	7.74144	46.881	4.89865e-17	1.12156e-14
IL1RAP	0.365713	0.590806	8.03684	46.7433	5.35873e-17	1.20802e-14
ERGIC1	0.371439	0.375546	7.69181	46.6072	5.85647e-17	1.30023e-14
NANS	0.354408	0.278511	7.88338	45.8614	9.54348e-17	1.99772e-14
SERPINA3	1.22206	1.02675	7.50706	45.2784	1.40052e-16	2.85025e-14
EFNB1	0.535352	0.498375	7.84689	45.1007	1.57475e-16	3.16093e-14
ENTPD1	0.233403	0.908993	8.39163	44.9062	1.79076e-16	3.52183e-14
MIF	0.504052	0.528363	9.5834	44.2589	2.75042e-16	5.23401e-14
ABCA7	0.470086	0.367572	7.12528	44.0685	3.12165e-16	5.82698e-14
C16orf74	0.350456	0.625722	7.72797	44.059	3.14155e-16	5.82698e-14
CCSAP	0.592966	0.749581	8.17738	43.9904	3.28829e-16	6.02291e-14
SLC35F2	0.237889	0.547237	7.62686	43.8198	3.68406e-16	6.59402e-14
FLVCR2	0.410733	0.551239	8.36666	43.8174	3.69009e-16	6.59402e-14
CST6	0.832996	0.757935	8.00195	43.1864	5.62603e-16	9.93232e-14
CEBPA	0.418548	0.620874	9.05789	42.9275	6.69248e-16	1.1537e-13
NRIP1	0.730007	0.797965	8.35931	42.5159	8.82671e-16	1.49536e-13
CYP11A1	0.338555	0.644049	10.0934	42.5072	8.87845e-16	1.49536e-13
BCAR3	0.224876	0.54012	8.98178	42.4245	9.3871e-16	1.56306e-13
UBE2Q2	0.380223	0.468785	8.37305	41.2699	2.05099e-15	3.26665e-13
SEC63	0.255694	0.462206	8.29233	41.1438	2.23468e-15	3.51649e-13
NEURL	0.508957	0.604565	7.28541	41.1299	2.25585e-15	3.51649e-13
RASSF7	0.485111	0.580687	7.99176	40.4812	3.51227e-15	5.36097e-13
FAM43A	0.605532	0.678096	8.24324	40.332	3.88975e-15	5.87593e-13
SEMA4C	0.534153	0.594094	7.5219	39.6685	6.1347e-15	8.98917e-13
MOB3A	0.43353	0.340836	8.00404	39.3113	7.84811e-15	1.1386e-12
EBI3	0.452323	0.957237	10.3613	39.0522	9.3871e-15	1.33543e-12
BAD	0.278863	0.429444	7.59229	38.8393	1.08781e-14	1.51807e-12
DDR1	0.326327	0.501267	8.09612	38.6105	1.27493e-14	1.74595e-12
GUCA2A	0.514801	0.578108	7.71447	38.5683	1.31285e-14	1.78122e-12
MORN3	0.130482	0.478715	7.74782	38.3991	1.47661e-14	1.98503e-12
P4HA1	0.475967	0.444693	7.66038	38.1863	1.71231e-14	2.26041e-12
CLDN7	0.224191	0.52325	8.71494	38.0088	1.93795e-14	2.51299e-12
DIO2	0.750137	0.710382	7.37342	37.9283	2.04983e-14	2.63475e-12
CLIC3	0.293705	0.622493	9.53365	37.9	2.09083e-14	2.66408e-12
YPEL4	0.349166	0.380968	7.0207	37.7638	2.29946e-14	2.90466e-12
HEMK1	0.298423	0.353368	7.34426	37.73	2.35449e-14	2.93533e-12
HN1L	0.490377	0.445763	7.96162	37.2485	3.29885e-14	3.92992e-12
GADD45G	0.373549	0.666363	8.57619	37.0778	3.71901e-14	4.32497e-12
FANCE	0.319978	0.450618	7.95647	36.4076	5.9639e-14	6.54679e-12
CDO1	0.344652	0.585643	9.12056	36.4021	5.98737e-14	6.54679e-12
SLC30A2	0.0947832	0.475933	8.30341	36.3917	6.03165e-14	6.54679e-12
PHYHIP	0.416994	0.449011	6.97262	36.0749	7.54682e-14	8.0133e-12
IDS	0.184309	0.386541	8.25284	36.0002	7.95705e-14	8.32819e-12
KDM3A	0.381228	0.415311	7.71741	35.8056	9.13519e-14	9.42662e-12
PRRG1	0.283911	0.321447	7.57879	35.7755	9.33263e-14	9.56301e-12
MAN1C1	0.380029	0.775202	9.37028	35.6073	1.05174e-13	1.07022e-11
GSE1	0.376595	0.528156	8.98754	35.5436	1.10056e-13	1.11217e-11
GALK1	0.505222	0.321067	7.96063	35.2602	1.34671e-13	1.3516e-11
CSNK1E	0.354726	0.311137	7.75705	35.1664	1.43997e-13	1.4161e-11
C14orf37	0.393717	0.675296	7.57841	34.7458	1.9451e-13	1.8751e-11
DSCR4	0.252518	0.427435	7.2414	34.4728	2.36553e-13	2.26549e-11
PAM	0.240521	0.516478	9.17263	34.3637	2.5584e-13	2.4343e-11
EDEM2	0.371008	0.562666	8.36394	33.9862	3.3568e-13	3.13295e-11
SEMA7A	0.421572	0.588934	8.17486	33.7897	3.86799e-13	3.54235e-11
KIAA1919	0.252856	0.457924	7.44043	33.7521	3.97442e-13	3.59489e-11
SYDE1	0.553227	0.61516	8.67024	33.6258	4.35413e-13	3.86673e-11
GDPD3	0.527196	0.492213	7.85749	33.2818	5.58513e-13	4.87137e-11
NTF4	0.406594	0.410579	7.08614	33.2338	5.78307e-13	5.01416e-11
GFOD2	0.296752	0.340641	7.95147	33.1435	6.17437e-13	5.32195e-11
LYN	0.545108	0.717641	8.97219	32.7513	8.21093e-13	6.95461e-11
CYP2J2	0.579121	0.558523	8.43431	32.6674	8.72826e-13	7.3083e-11
HMGB3	0.307734	0.498526	8.29661	32.455	1.01904e-12	8.43612e-11
FAM120AOS	0.332995	0.466835	8.7669	32.3262	1.11958e-12	9.21645e-11
LHB	1.06325	1.23066	9.2053	32.2549	1.17942e-12	9.6548e-11
JUP	0.312696	0.421379	8.34912	31.91	1.51825e-12	1.22911e-10
COG3	0.183408	0.260493	8.10608	31.8449	1.5925e-12	1.28213e-10
PLIN2	0.555828	0.954543	9.53951	31.5093	2.03764e-12	1.62269e-10
ARHGEF4	0.617268	0.672259	6.83878	31.0375	2.88512e-12	2.23681e-10
CNNM4	0.224802	0.382091	7.26701	31.0213	2.91996e-12	2.24011e-10
SLC11A1	0.216796	0.273859	7.16475	30.9972	2.9722e-12	2.26831e-10
GRHL2	0.0559747	0.388559	7.87656	30.9482	3.08182e-12	2.33979e-10
HTRA1	0.480653	0.748909	10.2745	30.7779	3.49569e-12	2.6231e-10
CCBP2	0.304653	0.499174	8.73977	30.7729	3.50868e-12	2.6231e-10
NUCB2	0.311855	0.581919	9.02939	30.5689	4.08106e-12	3.01562e-10
VAC14	0.205584	0.280239	7.24076	30.5641	4.09547e-12	3.01562e-10
PRDX6	0.342453	0.406169	9.04568	30.5208	4.22903e-12	3.06631e-10
GNPTG	0.270329	0.373827	8.19459	30.3833	4.68356e-12	3.34043e-10
PWWP2B	0.165485	0.37445	7.46253	30.3357	4.85215e-12	3.43471e-10
HEXIM1	0.156317	0.356358	7.94206	30.119	5.70067e-12	3.95886e-10
NLRP2	0.462814	0.529615	8.06712	29.9731	6.35498e-12	4.35138e-10
MFAP5	0.507189	0.570526	9.18781	29.9258	6.58278e-12	4.4864e-10
NEBL	0.212278	0.487651	7.56504	29.8891	6.76543e-12	4.57721e-10
SLC16A3	0.412636	0.62016	8.86055	29.881	6.80664e-12	4.57721e-10
ARRDC3	0.446615	0.707249	8.17238	29.8804	6.80974e-12	4.57721e-10
FAM107B	0.299882	0.655926	8.69243	29.8496	6.9681e-12	4.66226e-10
PMEL	0.22863	0.257879	7.14135	29.7433	7.54334e-12	4.97895e-10
SLCO2A1	0.611673	0.76241	9.36395	29.4376	9.47996e-12	6.06593e-10
CCDC113	0.23409	0.408256	7.36885	29.4153	9.64016e-12	6.14162e-10
ASTE1	0.489185	0.532865	7.51575	29.3544	1.00895e-11	6.37251e-10
GOLGA2	0.0905605	0.264393	7.58957	29.3233	1.03279e-11	6.46726e-10
DDB1	0.218483	0.464874	8.76035	29.2275	1.10965e-11	6.83181e-10
TLCD1	0.199681	0.331616	7.59041	29.0136	1.30292e-11	7.91058e-10
ZMYND8	0.183201	0.269066	7.57058	28.9539	1.36277e-11	8.20864e-10
DNAJC3	0.322428	0.586409	7.98741	28.8856	1.43459e-11	8.58004e-10
CARKD	0.15477	0.232976	8.17342	28.7512	1.58725e-11	9.34053e-10
FAM184A	0.519688	0.366437	8.20111	28.739	1.60189e-11	9.38901e-10
RASEF	0.550703	0.578117	7.39338	28.7036	1.64524e-11	9.56656e-10
NCOR2	0.391967	0.335593	7.89275	28.6753	1.6807e-11	9.69576e-10
SLC2A3	0.498021	0.194317	8.08978	28.6439	1.7209e-11	9.88877e-10
TRIP10	0.373617	0.395738	8.16158	28.3985	2.07101e-11	1.16717e-09
TFPI	0.271137	0.506757	9.80577	28.2017	2.40322e-11	1.33388e-09
AFAP1	0.397393	0.315401	7.14037	28.184	2.43547e-11	1.34667e-09
BRWD3	0.145283	0.280646	7.16336	28.121	2.55459e-11	1.39178e-09
RPS6KA5	0.052578	0.294167	7.96321	28.1207	2.55503e-11	1.39178e-09
INSL4	0.41272	0.70237	8.9893	27.9806	2.84119e-11	1.53624e-09
SAV1	0.119314	0.336337	7.78886	27.8759	3.07605e-11	1.63903e-09
DCP2	0.211316	0.377227	8.66616	27.8484	3.14077e-11	1.66745e-09
BTD	0.262706	0.425814	7.50992	27.5651	3.89544e-11	2.04587e-09
S100A6	0.416201	0.350062	9.39661	27.3005	4.76523e-11	2.48487e-09
ITGA5	0.312298	0.48279	9.21683	27.2275	5.03804e-11	2.61781e-09
SLCO4A1	0.830054	0.904106	8.04797	27.1844	5.20653e-11	2.65824e-09
LDHA	0.616843	0.411701	9.2125	27.1324	5.41743e-11	2.75631e-09
PDS5A	0.0668804	0.276053	7.87553	27.055	5.74731e-11	2.90174e-09
ANO1	0.309031	0.53936	7.65325	27.0515	5.76268e-11	2.90174e-09
PLOD2	0.491867	0.253983	8.09593	26.9662	6.15116e-11	3.06574e-09
NVL	0.11966	0.236436	7.47946	26.8005	6.9825e-11	3.43338e-09
PREP	0.347906	0.366105	7.96451	26.6792	7.66281e-11	3.73034e-09
COL17A1	0.728198	0.844507	7.95461	26.5764	8.29128e-11	4.01576e-09
SPINT2	0.0190595	0.293629	9.37927	26.5744	8.30394e-11	4.01576e-09
PFKFB4	0.409718	0.427444	7.92478	26.4079	9.43672e-11	4.50411e-09
KCTD11	0.288702	0.289429	7.12945	26.2367	1.07649e-10	5.03956e-09
PIK3CB	0.387095	0.624246	7.88125	26.1662	1.13658e-10	5.30392e-09
GAPDH	0.558609	0.472013	9.25866	26.0946	1.20098e-10	5.55141e-09
CCDC94	0.145894	0.311164	7.82297	26.0809	1.21372e-10	5.59266e-09
ANXA4	0.292031	0.571491	8.4717	26.0697	1.22428e-10	5.62364e-09
TM9SF2	0.129113	0.433148	9.2552	26.0063	1.28561e-10	5.8503e-09
LIMD1	0.495988	0.689014	7.29366	25.9714	1.32066e-10	5.95435e-09
SUV39H1	0.468647	0.358564	7.81004	25.7695	1.54348e-10	6.87433e-09
MTFP1	0.27768	0.209012	7.31721	25.6907	1.64039e-10	7.23993e-09
ZBTB21	0.00584561	0.213515	7.63304	25.4883	1.91872e-10	8.31804e-09
EPHB3	0.322528	0.395316	7.23236	25.4642	1.95483e-10	8.44958e-09
PPP1R15A	0.311217	0.371615	8.75875	25.3796	2.08727e-10	8.96913e-09
MIIP	0.356247	0.433604	7.33835	25.3473	2.14024e-10	9.12919e-09
ERP44	0.222774	0.386779	7.92139	25.2183	2.36575e-10	1.00189e-08
ZNF692	0.232023	0.276666	7.32436	25.046	2.70463e-10	1.12909e-08
BIN2	0.514048	0.448779	7.42921	24.9977	2.80828e-10	1.16242e-08
RAB3GAP1	0.00606115	0.279457	8.64629	24.9311	2.95758e-10	1.21734e-08
FBXO22	0.102063	0.260846	7.64608	24.9194	2.98467e-10	1.22163e-08
ITPRIP	0.240713	0.428339	8.62059	24.8683	3.10594e-10	1.26773e-08
CYB5R1	0.216831	0.485424	9.24889	24.8429	3.16794e-10	1.28587e-08
HCAR2	0.307563	0.27651	6.9585	24.7075	3.5207e-10	1.40953e-08
STS	0.32979	0.577687	8.43537	24.6545	3.66924e-10	1.46101e-08
DNM2	0.326008	0.267858	8.41348	24.6222	3.76298e-10	1.48623e-08
PGBD2	0.213334	0.286712	7.39812	24.617	3.77829e-10	1.48826e-08
RAB17	0.276418	0.322643	7.41299	24.5921	3.85257e-10	1.51345e-08
SCARB1	0.381288	0.49782	9.68226	24.5419	4.00661e-10	1.56976e-08
ETV4	0.0884554	0.275939	7.37977	24.3593	4.62174e-10	1.78217e-08
PSMG3	0.209331	0.25673	7.48403	24.3017	4.83468e-10	1.84526e-08
SMARCA1	0.261483	0.226627	7.74098	24.3014	4.83573e-10	1.84526e-08
NIPBL	0.0138125	0.20337	7.5601	24.2135	5.18035e-10	1.95638e-08
TLE3	0.132932	0.350503	7.99953	24.1912	5.27185e-10	1.98582e-08
MAP3K8	0.344593	0.515377	8.28109	24.1276	5.54118e-10	2.06078e-08
CD55	0.0565264	0.31266	8.90717	23.9529	6.35549e-10	2.33987e-08
LAD1	0.157807	0.433099	7.97972	23.7581	7.40742e-10	2.70676e-08
CAPS	0.198818	0.372772	7.66154	23.7168	7.65241e-10	2.77551e-08
RTF1	0.0121911	0.227215	7.42709	23.6797	7.87864e-10	2.83651e-08
BASP1	0.401563	0.339573	9.81067	23.6294	8.19702e-10	2.94389e-08
ADORA2A	0.27191	0.299087	7.01663	23.5887	8.46413e-10	3.02332e-08
EGFR	0.326838	0.459966	8.64809	23.5864	8.48006e-10	3.02332e-08
CTSA	0.236286	0.334241	8.71887	23.5602	8.65644e-10	3.07871e-08
SH2B2	0.18322	0.286118	7.2474	23.541	8.7887e-10	3.11065e-08
MMP14	0.266665	0.288633	7.49736	23.5098	9.0074e-10	3.18037e-08
NEK6	0.279341	0.103998	7.76307	23.4211	9.66013e-10	3.39448e-08
GLRX	0.247395	0.503091	9.54087	23.4074	9.76505e-10	3.42314e-08
TAPBP	0.177009	0.270674	7.56773	23.3248	1.04234e-09	3.62788e-08
P2RY2	0.239065	0.38515	7.25497	23.2997	1.06321e-09	3.69107e-08
PLEKHA6	0.155583	0.40415	8.26161	23.2767	1.08272e-09	3.74036e-08
NET1	0.134996	0.388371	8.63108	23.2712	1.08742e-09	3.74036e-08
C4orf26	0.427294	0.540502	7.595	23.1974	1.15278e-09	3.95591e-08
ANG	0.342247	0.348471	7.38954	23.1737	1.17455e-09	4.02119e-08
SCD	0.294227	0.171716	7.53436	23.0184	1.32822e-09	4.50519e-08
COMTD1	0.236131	0.328066	7.84665	22.983	1.36602e-09	4.61205e-08
CALM1	0.352036	0.397937	9.72747	22.956	1.39548e-09	4.68991e-08
INSIG1	0.337433	0.601267	8.45627	22.9399	1.41349e-09	4.72875e-08
AIF1L	0.430367	0.160009	8.47803	22.8209	1.55327e-09	5.14934e-08
SLC26A6	0.34152	0.314688	7.56402	22.7993	1.58019e-09	5.22675e-08
RNF145	0.3521	0.419066	8.16304	22.7673	1.6208e-09	5.34899e-08
DNAJB2	0.22865	0.238102	8.21966	22.7387	1.658e-09	5.45948e-08
EPT1	0.0237934	0.30186	7.36725	22.6727	1.74732e-09	5.70235e-08
VWA1	0.244159	0.312865	7.7494	22.6489	1.7806e-09	5.78454e-08
RAB25	0.347564	0.459086	8.22851	22.6471	1.78323e-09	5.78454e-08
DLX5	0.389709	0.521501	8.34212	22.6463	1.78435e-09	5.78454e-08
C12orf75	0.509815	0.556078	8.04932	22.6418	1.79074e-09	5.79244e-08
VDR	0.301199	0.378709	7.12703	22.6185	1.82418e-09	5.88609e-08
DPP7	0.339872	0.175334	7.81335	22.6161	1.82773e-09	5.88609e-08
EPS8L1	0.443862	0.527775	8.29274	22.6072	1.84067e-09	5.90181e-08
HMGN3	0.317889	0.2494	7.86913	22.5891	1.86727e-09	5.96104e-08
CSNK2A2	0.258758	0.422248	8.50344	22.575	1.88833e-09	6.01514e-08
POLR2H	0.242022	0.219126	8.58442	22.5331	1.95245e-09	6.18856e-08
CNPY2	0.272814	0.324023	8.85641	22.4777	2.04039e-09	6.42964e-08
MXI1	0.268164	0.333307	7.11205	22.4713	2.05074e-09	6.4484e-08
STEAP4	0.158254	0.495383	8.06521	22.327	2.3006e-09	7.09699e-08
CITED2	0.454992	0.192728	8.34368	22.2734	2.40101e-09	7.34489e-08
HERPUD2	0.1499	0.253722	7.70798	22.2469	2.45227e-09	7.48606e-08
IWS1	0.091391	0.289133	8.42917	22.2216	2.50239e-09	7.60736e-08
QSOX1	0.441053	0.550062	8.16153	22.1337	2.6842e-09	8.09293e-08
PPL	0.331355	0.353456	7.60811	22.0861	2.78825e-09	8.38936e-08
BCAT2	0.291765	0.27382	8.04709	22.058	2.85156e-09	8.56062e-08
EZR	0.242071	0.444624	10.4401	22.0051	2.97453e-09	8.87695e-08
PSG1	0.015737	0.517249	9.70512	21.9952	2.99824e-09	8.92951e-08
PRKAB2	0.352067	0.400268	7.38779	21.9525	3.10231e-09	9.20206e-08
STX1A	0.291241	0.323645	7.51488	21.8006	3.50338e-09	1.02876e-07
IPPK	0.067896	0.250817	7.25199	21.68	3.85876e-09	1.12187e-07
GLDN	0.153593	0.512905	8.7182	21.6068	4.09223e-09	1.18038e-07
B3GALT4	0.136036	0.327947	7.54277	21.5914	4.14316e-09	1.19256e-07
ZNF175	0.450322	0.544493	7.53143	21.5891	4.15073e-09	1.19256e-07
GPX3	0.55525	0.36145	9.15643	21.5811	4.1773e-09	1.19785e-07
SLC31A2	0.0445358	0.401986	8.54615	21.4882	4.50094e-09	1.27567e-07
NFXL1	0.177035	0.394133	7.38624	21.4767	4.54264e-09	1.28501e-07
REEP4	0.212227	0.337007	7.77699	21.4652	4.5848e-09	1.29443e-07
ACBD4	0.305315	0.273869	7.37052	21.4614	4.59874e-09	1.29587e-07
CREBZF	0.0240679	0.196654	7.67946	21.4108	4.78979e-09	1.34454e-07
ATG9B	0.13352	0.295563	7.40424	21.3909	4.86689e-09	1.3566e-07
CFB	0.288645	0.657554	8.63132	21.3643	4.97197e-09	1.37981e-07
NT5E	0.314463	0.507344	8.59444	21.2937	5.26279e-09	1.45776e-07
TMCO4	0.144107	0.351343	7.61689	21.2812	5.31582e-09	1.46967e-07
MTMR4	0.165483	0.513572	8.42114	21.2437	5.47872e-09	1.50055e-07
ACSF2	0.330327	0.309933	7.94698	21.2144	5.60944e-09	1.52899e-07
CARHSP1	0.161225	0.394019	9.16575	21.1966	5.69033e-09	1.54695e-07
ZCCHC2	0.32031	0.3361	7.2769	21.1604	5.85887e-09	1.58395e-07
ZNF750	0.0905963	0.380824	8.09414	21.1233	6.03686e-09	1.62607e-07
DDRGK1	0.0250373	0.319938	8.52154	21.1189	6.05784e-09	1.62872e-07
SDC4	0.305165	0.355168	8.33107	21.0925	6.18856e-09	1.65476e-07
AK4	0.399254	0.354854	7.37022	21.0761	6.27089e-09	1.67372e-07
CXorf38	0.0775619	0.245795	7.41502	21.0407	6.45202e-09	1.71682e-07
PLAG1	0.136058	0.299132	7.21953	21.0244	6.53781e-09	1.73548e-07
TRAF2	0.183653	0.223608	7.17104	20.9421	6.98652e-09	1.84457e-07
AKAP8	0.1633	0.218419	7.97893	20.847	7.54395e-09	1.98103e-07
SREBF1	0.289517	0.344395	7.70072	20.8179	7.72385e-09	2.01358e-07
MID1	0.344755	0.248273	7.52172	20.8096	7.77542e-09	2.01552e-07
METRNL	0.28635	0.404761	8.15884	20.8085	7.78241e-09	2.01552e-07
AFTPH	0.12994	0.269716	7.82428	20.8021	7.82294e-09	2.02169e-07
RABL6	0.247567	0.263478	7.87984	20.7672	8.04663e-09	2.06807e-07
GPR17	0.286592	0.291104	6.82956	20.7044	8.46616e-09	2.16879e-07
CALU	0.120966	0.326219	8.89232	20.6883	8.5768e-09	2.1933e-07
PHF1	0.18728	0.204541	7.27361	20.6606	8.77143e-09	2.23138e-07
RUSC2	0.252251	0.105945	7.35748	20.6541	8.81747e-09	2.23921e-07
TRIM14	0.316844	0.287751	6.84843	20.6455	8.87943e-09	2.24715e-07
VGLL3	0.0284255	0.321024	8.73237	20.6303	8.98933e-09	2.26714e-07
FAM156A	0.151257	0.336581	8.71427	20.6203	9.06248e-09	2.28166e-07
DDX59	0.0156392	0.260352	8.00698	20.5872	9.30856e-09	2.33559e-07
LRRC8A	0.3051	0.356973	8.00357	20.5505	9.58972e-09	2.40184e-07
KCNF1	0.457924	0.389944	6.92156	20.4984	1.00025e-08	2.49263e-07
CEP63	0.195663	0.236349	7.42313	20.4445	1.04497e-08	2.58648e-07
OBSCN	0.208715	0.316723	6.98362	20.4072	1.07709e-08	2.657e-07
SLC1A6	0.540652	0.438446	6.94017	20.3547	1.12397e-08	2.7587e-07
OLAH	0.254505	0.66538	8.57449	20.3238	1.15248e-08	2.82397e-07
LY6D	0.419859	0.461901	7.01585	20.2794	1.19478e-08	2.91054e-07
NIM1	0.162805	0.301724	7.18338	20.257	1.21673e-08	2.95177e-07
PGM2	0.00114362	0.215519	8.22981	20.2339	1.23973e-08	2.9927e-07
TMED9	0.0591091	0.351193	9.14705	20.198	1.27648e-08	3.07132e-07
PUSL1	0.223511	0.250899	7.33293	20.1959	1.27865e-08	3.07149e-07
EGLN3	0.675474	0.552209	7.33508	20.1921	1.28258e-08	3.07589e-07
FAM160B2	0.169924	0.311197	7.8427	20.084	1.40043e-08	3.33989e-07
WDR89	0.228452	0.350645	7.18236	20.0828	1.40178e-08	3.33989e-07
TNFAIP2	0.622213	0.615939	7.98753	19.9742	1.53134e-08	3.5998e-07
CHPF	0.370141	0.352495	8.52739	19.9522	1.55906e-08	3.65301e-07
C7orf49	0.43363	0.469825	7.98188	19.951	1.56062e-08	3.65301e-07
SLC35A2	0.175716	0.224482	7.59106	19.8785	1.65563e-08	3.85078e-07
ARHGAP27	0.177405	0.196737	7.24888	19.8643	1.67489e-08	3.8894e-07
PIP5KL1	0.136452	0.288706	7.11999	19.855	1.6876e-08	3.90653e-07
PVRL1	0.120119	0.257712	7.11494	19.8498	1.69485e-08	3.91714e-07
TFAP2A	0.225059	0.456776	8.25335	19.8475	1.69797e-08	3.91816e-07
MLLT1	0.0810443	0.250413	8.25145	19.7936	1.77427e-08	4.08139e-07
ARHGEF16	0.396346	0.424755	7.7208	19.7847	1.78725e-08	4.10479e-07
SERTAD4	0.30313	0.48271	7.62252	19.7772	1.79817e-08	4.1234e-07
LSM14A	0.0354121	0.23376	8.88009	19.573	2.12449e-08	4.82637e-07
SERPINB9	0.304405	0.395201	7.54197	19.5437	2.176e-08	4.92051e-07
SLC35E1	0.0136198	0.206652	8.14532	19.5297	2.20114e-08	4.96968e-07
NR1H2	0.154081	0.238426	8.14725	19.4885	2.27654e-08	5.10845e-07
SELT	0.0436234	0.334518	8.16638	19.455	2.33979e-08	5.23046e-07
PIM3	0.216739	0.368398	8.18195	19.4522	2.34519e-08	5.23046e-07
MIDN	0.354187	0.33592	8.3854	19.4131	2.42153e-08	5.36803e-07
HSP90B1	0.176801	0.394578	9.49158	19.3426	2.56528e-08	5.65248e-07
GPAA1	0.087525	0.356414	7.755	19.3226	2.60782e-08	5.7376e-07
ASCL2	0.542143	0.417265	7.81453	19.2301	2.81321e-08	6.1251e-07
PIK3AP1	0.219016	0.356455	7.64284	19.2108	2.85813e-08	6.2098e-07
VPS4B	0.0629867	0.285962	8.39648	18.9555	3.52465e-08	7.46339e-07
TOM1	0.139007	0.263165	8.26846	18.9173	3.63728e-08	7.63073e-07
IER2	0.219066	0.299374	8.25714	18.9163	3.64013e-08	7.63073e-07
PKM	0.343725	0.200861	8.19827	18.9022	3.68275e-08	7.69805e-07
NTRK2	0.294002	0.26918	6.75055	18.8644	3.79908e-08	7.89615e-07
CLC	0.410021	0.434479	7.17861	18.8224	3.93261e-08	8.12972e-07
FMNL1	0.248918	0.425271	7.39948	18.8096	3.9742e-08	8.19044e-07
SLC2A1	0.372925	0.410698	9.97465	18.801	4.0025e-08	8.2141e-07
TECR	0.222606	0.375762	9.60782	18.7913	4.03467e-08	8.26853e-07
SIPA1L1	0.252541	0.332115	8.09235	18.7837	4.05998e-08	8.29719e-07
GRHL1	0.180006	0.529259	7.63649	18.6639	4.48116e-08	9.0569e-07
ABHD12	0.11948	0.410892	8.43236	18.6148	4.66648e-08	9.40549e-07
GALE	0.106391	0.294295	7.21715	18.6129	4.67368e-08	9.40707e-07
CXXC1	0.345209	0.356081	8.06465	18.5699	4.84238e-08	9.70662e-07
SEMA3B	0.129211	0.474941	9.64534	18.5519	4.91496e-08	9.82522e-07
TUBA4A	0.307121	0.385796	7.48446	18.5459	4.93934e-08	9.86052e-07
IL27RA	0.324365	0.239201	7.47127	18.5252	5.02439e-08	9.96243e-07
PTBP3	0.211819	0.14232	8.35946	18.421	5.47617e-08	1.07708e-06
CD274	0.0115896	0.277706	7.26364	18.4179	5.49015e-08	1.07793e-06
GIGYF2	0.0329903	0.182058	7.83553	18.4005	5.56958e-08	1.09106e-06
ERLIN1	0.066333	0.263637	7.87472	18.3789	5.67017e-08	1.10632e-06
RER1	0.0773259	0.260753	8.26536	18.3735	5.69527e-08	1.10827e-06
LTF	0.567754	0.687549	7.31767	18.3716	5.70429e-08	1.10855e-06
EXOC8	0.0749263	0.291336	7.6255	18.3563	5.77704e-08	1.11972e-06
TOR1B	0.191596	0.334418	7.84965	18.259	6.26108e-08	1.20398e-06
SOCS6	0.0316102	0.279045	7.51814	18.1972	6.58969e-08	1.25728e-06
GOLGA4	0.00973263	0.23705	7.97974	18.1654	6.7656e-08	1.28581e-06
SPATA9	0.220959	0.340746	7.03114	18.157	6.81326e-08	1.2932e-06
KLHL8	0.0350943	0.273916	7.6615	18.1353	6.93659e-08	1.31151e-06
PKP3	0.0764798	0.223735	7.68587	18.129	6.97295e-08	1.31668e-06
EAF1	0.246704	0.304413	7.56365	18.1035	7.12174e-08	1.33346e-06
PACSIN3	0.0129743	0.225014	7.98391	18.1032	7.12391e-08	1.33346e-06
LYPD3	0.337442	0.474176	7.83444	18.0488	7.45247e-08	1.38933e-06
TNFRSF12A	0.0842927	0.323384	8.57853	18.0293	7.57404e-08	1.40662e-06
STK11IP	0.206966	0.243808	7.33732	18.0183	7.6432e-08	1.41409e-06
RAB11FIP5	0.00449371	0.348993	8.00998	17.9802	7.88878e-08	1.45037e-06
SLC11A2	0.18702	0.230897	8.36116	17.9574	8.03939e-08	1.47317e-06
SERPINE1	0.442349	0.487815	9.36019	17.9467	8.11079e-08	1.48374e-06
FAM120A	0.220858	0.278248	8.48654	17.933	8.20376e-08	1.49329e-06
GSN	0.160883	0.224012	7.89101	17.9251	8.2579e-08	1.50128e-06
VIMP	0.0258379	0.241053	8.5952	17.91	8.36229e-08	1.51649e-06
PPIG	0.219736	0.254123	7.66794	17.8501	8.78857e-08	1.58986e-06
BTNL9	0.391566	0.496894	6.91871	17.8435	8.83657e-08	1.59658e-06
BNIP3L	0.336022	0.312109	8.68668	17.83	8.93676e-08	1.61071e-06
CGB1	0.683571	0.718778	8.26194	17.7788	9.32536e-08	1.67457e-06
FGD6	0.185155	0.354779	7.28867	17.7464	9.57989e-08	1.71397e-06
STRA13	0.253719	0.148346	8.32114	17.7371	9.65403e-08	1.72303e-06
KLF5	0.0712624	0.409851	7.959	17.6865	1.00691e-07	1.78406e-06
PAK3	0.0578568	0.394471	7.38251	17.6582	1.03092e-07	1.82e-06
CWC25	0.0371837	0.214307	7.52741	17.5744	1.10539e-07	1.94212e-06
GPD2	0.020168	0.188665	7.04638	17.5627	1.11621e-07	1.95878e-06
ABCD1	0.159819	0.235388	7.51929	17.5295	1.14754e-07	2.01136e-06
HCFC2	0.0799312	0.203158	7.55396	17.4783	1.19762e-07	2.08665e-06
RARRES1	0.459798	0.361735	7.24311	17.4661	1.20981e-07	2.10539e-06
ELF3	0.247477	0.434031	8.06913	17.4185	1.25885e-07	2.17522e-06
ERLIN2	0.100723	0.218806	7.36054	17.395	1.28378e-07	2.21309e-06
TGM1	0.309742	0.353976	6.74934	17.3301	1.35523e-07	2.32259e-06
RMDN3	0.122194	0.292621	8.50736	17.3158	1.37152e-07	2.34777e-06
TINCR	0.0776023	0.312005	8.04348	17.2976	1.39255e-07	2.3782e-06
PAFAH2	0.0636442	0.226952	7.92885	17.2265	1.47776e-07	2.5062e-06
CBR1	0.411578	0.561786	7.76843	17.2023	1.5079e-07	2.54363e-06
PPP1R3B	0.142313	0.39669	7.2733	17.173	1.54531e-07	2.58192e-06
HMG20B	0.198451	0.261865	8.09129	17.1174	1.61897e-07	2.69271e-06
CRY1	0.0176919	0.247699	7.6683	17.1112	1.62728e-07	2.70188e-06
ARNT2	0.479417	0.518196	7.25147	17.1106	1.62817e-07	2.70188e-06
OSTM1	0.133514	0.26661	7.88588	17.0942	1.65069e-07	2.73616e-06
MED13L	0.214659	0.270817	7.74211	17.0889	1.65796e-07	2.7451e-06
BCORL1	0.277939	0.381543	7.94256	17.0331	1.7373e-07	2.8605e-06
VASN	0.333331	0.154471	8.27347	16.995	1.79363e-07	2.94313e-06
TREML2	0.331744	0.682747	8.3884	16.9837	1.81061e-07	2.96434e-06
CRH	0.470394	0.996346	10.3999	16.9729	1.82715e-07	2.97481e-06
PFKP	0.413202	0.29261	7.38106	16.9396	1.87883e-07	3.05554e-06
SSR4	0.258025	0.356663	9.26439	16.8883	1.9613e-07	3.17909e-06
SLC1A3	0.315768	0.173452	8.09537	16.8567	2.01406e-07	3.2538e-06
PAQR7	0.185643	0.332838	8.41182	16.8519	2.0222e-07	3.26335e-06
GRN	0.196652	0.446623	9.3312	16.8302	2.05936e-07	3.31602e-06
TMEM9B	0.000642812	0.230433	8.66885	16.8142	2.08714e-07	3.35707e-06
SUN2	0.242889	0.252208	8.37819	16.7601	2.18413e-07	3.49772e-06
NARF	0.205538	0.223425	7.65902	16.7448	2.21233e-07	3.5313e-06
SCNN1B	0.109996	0.377586	7.928	16.7286	2.24265e-07	3.57444e-06
ZFAND2B	0.0605819	0.18613	7.79442	16.7264	2.24668e-07	3.57444e-06
CEBPB	0.11013	0.289053	9.58289	16.7214	2.25629e-07	3.58584e-06
ZNF211	0.0400027	0.245496	7.57687	16.6772	2.34158e-07	3.69733e-06
TMEM55B	0.0680203	0.186282	7.82321	16.6614	2.37291e-07	3.74275e-06
CRIP2	0.207409	0.396194	9.18663	16.5448	2.61722e-07	4.11925e-06
MGAT1	0.254008	0.404951	9.12296	16.5246	2.66204e-07	4.16296e-06
CPM	0.10936	0.342257	7.88223	16.5057	2.70475e-07	4.21625e-06
RB1CC1	0.0724178	0.217218	7.95782	16.4592	2.81274e-07	4.36138e-06
TLE6	0.29744	0.216719	7.34705	16.4471	2.84168e-07	4.39232e-06
SH2D3A	0.267555	0.277366	7.41419	16.427	2.89015e-07	4.45739e-06
TBK1	0.148713	0.270262	8.53899	16.4248	2.89533e-07	4.45739e-06
PRSS8	0.163973	0.411642	9.12113	16.4246	2.89595e-07	4.45739e-06
C4orf36	0.0913758	0.28167	7.17187	16.4035	2.94798e-07	4.52261e-06
RRBP1	0.119254	0.349377	8.2559	16.3317	3.13185e-07	4.77038e-06
LHX2	0.433186	0.132818	7.39987	16.3139	3.17918e-07	4.82241e-06
OARD1	0.0378429	0.181682	7.80663	16.3066	3.19869e-07	4.84198e-06
R3HCC1L	0.125762	0.283726	7.33205	16.2959	3.22775e-07	4.8759e-06
DNAJC1	0.268125	0.248513	7.77763	16.292	3.23824e-07	4.88671e-06
MYO7B	0.363498	0.393743	6.93515	16.2795	3.27252e-07	4.92829e-06
GMPPA	0.0431115	0.226155	7.69226	16.2082	3.47546e-07	5.18066e-06
FOXJ2	0.262318	0.212886	8.13879	16.1932	3.5197e-07	5.24128e-06
BANP	0.12206	0.215348	8.08991	16.1679	3.5958e-07	5.34373e-06
LARP4B	0.0261403	0.200832	8.57487	16.1513	3.64654e-07	5.38637e-06
PFKL	0.218379	0.344297	7.89732	16.1377	3.68876e-07	5.43598e-06
PPAPDC1B	0.192054	0.329454	7.95368	16.1013	3.80394e-07	5.5795e-06
C6orf89	0.142724	0.224872	7.62189	16.0743	3.89182e-07	5.6913e-06
MXD1	0.145952	0.391624	7.98413	16.0726	3.89713e-07	5.69339e-06
POLR3B	0.111078	0.264394	8.38979	16.0668	3.91657e-07	5.71608e-06
KIF21A	0.11693	0.35052	7.8841	16.0585	3.94393e-07	5.75029e-06
TPR	0.174279	0.240699	8.20008	16.0165	4.08657e-07	5.9357e-06
STC1	0.307713	0.0413286	7.85935	16.0163	4.0873e-07	5.9357e-06
APOBEC2	0.185548	0.417064	7.12157	16.0123	4.10118e-07	5.94996e-06
OSMR	0.0639344	0.378897	7.85824	15.9906	4.17691e-07	6.04189e-06
NUP155	0.14081	0.173267	7.48416	15.9591	4.28991e-07	6.18701e-06
IGFBP4	0.332507	0.005072	8.73417	15.9306	4.39434e-07	6.30659e-06
PTGFRN	0.149269	0.391663	7.74337	15.9276	4.40573e-07	6.31675e-06
PTPRF	0.229826	0.442919	8.74855	15.9094	4.47423e-07	6.38995e-06
PDLIM4	0.218994	0.3583	7.11803	15.8976	4.51902e-07	6.42886e-06
PCGF1	0.157559	0.216665	7.68127	15.8706	4.62352e-07	6.54778e-06
PRKD3	0.229509	0.199945	7.19417	15.8641	4.64898e-07	6.57544e-06
SP3	0.0144819	0.261003	7.35671	15.849	4.70879e-07	6.6408e-06
SAPCD2	0.231597	0.2534	6.92018	15.8241	4.80936e-07	6.7631e-06
APOL4	0.166988	0.212016	6.86973	15.7755	5.01128e-07	7.0201e-06
VTCN1	0.379498	0.363401	6.96334	15.7226	5.24125e-07	7.31429e-06
DDA1	0.207158	0.192466	8.80938	15.7153	5.27384e-07	7.35277e-06
YIPF2	0.151649	0.302572	7.89106	15.7135	5.28196e-07	7.35709e-06
IRF3	0.176195	0.202631	7.87351	15.6612	5.52117e-07	7.66841e-06
SLC16A5	0.0867689	0.274346	8.28971	15.6506	5.5713e-07	7.7307e-06
NSUN5	0.135816	0.216528	7.51753	15.647	5.58842e-07	7.73778e-06
STX11	0.0116571	0.259795	7.86699	15.6235	5.70072e-07	7.85819e-06
USO1	0.00329578	0.217965	8.45944	15.589	5.87031e-07	8.05409e-06
C1GALT1	0.0572555	0.276313	7.8814	15.5772	5.92926e-07	8.11976e-06
PLA2G10	0.340573	0.226767	7.2246	15.5724	5.95352e-07	8.14537e-06
GIGYF1	0.209376	0.285534	7.21696	15.5316	6.16356e-07	8.37262e-06
ZNF395	0.28223	0.0947223	8.57803	15.5118	6.26803e-07	8.49634e-06
SNX10	0.17392	0.374599	8.39383	15.4706	6.49152e-07	8.75877e-06
KYNU	0.0367064	0.318442	8.11281	15.4663	6.51516e-07	8.78258e-06
GMEB2	0.184364	0.269044	7.79776	15.4047	6.86535e-07	9.17865e-06
SH3BP2	0.234978	0.275873	7.35478	15.3981	6.90456e-07	9.1975e-06
CDK9	0.236751	0.188232	8.34335	15.376	7.03559e-07	9.35504e-06
LMBR1L	0.212855	0.120365	7.64203	15.3491	7.19801e-07	9.52778e-06
C10orf12	0.133647	0.21982	7.17378	15.325	7.34743e-07	9.71678e-06
SPG20	0.0123661	0.228703	7.76965	15.3126	7.42525e-07	9.79317e-06
RIPK2	0.0487432	0.24942	7.93962	15.3031	7.48579e-07	9.83907e-06
YEATS2	0.231453	0.0458747	7.91701	15.2982	7.51661e-07	9.86926e-06
CLIC4	0.0970702	0.312755	8.00033	15.2954	7.53478e-07	9.88426e-06
DSP	0.302057	0.316352	8.33696	15.2929	7.55079e-07	9.89639e-06
PPIB	0.195362	0.338699	9.26104	15.2791	7.6405e-07	1.0005e-05
PPP1R35	0.23351	0.155242	8.19215	15.2735	7.67666e-07	1.00344e-05
MGAT3	0.45829	0.337494	7.3583	15.2716	7.68913e-07	1.00418e-05
AQPEP	0.463019	0.603251	8.17922	15.2284	7.97752e-07	1.0341e-05
COG6	0.136051	0.287007	7.74677	15.2143	8.07351e-07	1.04414e-05
ERBB3	0.116362	0.26687	7.71409	15.2085	8.11411e-07	1.04847e-05
LSR	0.252127	0.199079	7.87957	15.1841	8.28403e-07	1.0676e-05
SLC35A3	0.158796	0.295832	7.90434	15.1829	8.29246e-07	1.06775e-05
LMNA	0.153432	0.265842	8.29099	15.1593	8.4612e-07	1.08852e-05
XRN1	0.0975259	0.282539	7.78252	15.1537	8.50188e-07	1.09279e-05
CYP26A1	0.40679	0.277825	6.86992	15.1428	8.58111e-07	1.10201e-05
SP5	0.268158	0.391482	6.96277	15.1287	8.68519e-07	1.11373e-05
ZNF114	0.373286	0.496787	6.98841	15.1268	8.69906e-07	1.11373e-05
AP1G2	0.17774	0.213407	7.94542	15.1252	8.71087e-07	1.11379e-05
MAPK13	0.043264	0.273534	8.14748	15.1181	8.76415e-07	1.11768e-05
RRM1	0.165883	0.253512	8.50552	15.0832	9.02874e-07	1.14643e-05
LAIR2	0.653311	0.575224	7.57218	15.0776	9.07198e-07	1.15092e-05
BMP1	0.138555	0.371418	8.52992	15.0576	9.22834e-07	1.16672e-05
TMEM79	0.0504299	0.230589	7.32803	15.0211	9.52043e-07	1.19951e-05
SSR1	0.165898	0.241624	8.52387	14.9929	9.75189e-07	1.22066e-05
TMEM38B	0.116811	0.186024	7.29274	14.9918	9.76159e-07	1.22066e-05
ARAF	0.135549	0.288805	7.72172	14.9708	9.93804e-07	1.23723e-05
PREX1	0.35696	0.262357	7.45383	14.9612	1.00197e-06	1.24633e-05
VIT	0.421192	0.307756	6.92388	14.9273	1.03139e-06	1.28076e-05
ATP6V1D	0.178204	0.255754	8.42573	14.9082	1.04838e-06	1.29856e-05
PRKAG2	0.0616149	0.276744	7.72367	14.8995	1.05621e-06	1.30494e-05
GPC3	0.00823468	0.387578	10.0226	14.8511	1.10087e-06	1.35441e-05
NOG	0.367239	0.302589	7.24369	14.8251	1.12564e-06	1.3791e-05
POR	0.120944	0.378675	8.68299	14.8144	1.13591e-06	1.38864e-05
TIMP3	0.460664	0.33592	8.84644	14.8097	1.14049e-06	1.39263e-05
TXNDC12	0.113642	0.270933	8.46278	14.8042	1.14594e-06	1.39659e-05
CEBPG	0.206962	0.280283	8.04223	14.7773	1.1726e-06	1.42472e-05
AP4E1	0.0709701	0.183951	7.42942	14.761	1.18908e-06	1.44355e-05
MCM8	0.14966	0.244893	7.71283	14.7516	1.19871e-06	1.45404e-05
ATF6B	0.14043	0.196504	7.47934	14.654	1.30312e-06	1.5677e-05
REEP5	0.0155366	0.225597	8.66398	14.6438	1.31463e-06	1.57896e-05
PDCD4	0.0732697	0.342974	8.58013	14.635	1.32455e-06	1.58957e-05
DNAH11	0.24493	0.201628	6.76154	14.6219	1.33955e-06	1.60217e-05
DVL1	0.121956	0.221973	7.27372	14.5825	1.38549e-06	1.65053e-05
FBXW4	0.0348521	0.159096	7.99212	14.546	1.42962e-06	1.69484e-05
MME	0.260242	0.246047	7.56455	14.5404	1.43647e-06	1.70021e-05
C20orf141	0.227272	0.165748	7.16606	14.5182	1.46406e-06	1.72868e-05
RTEL1	0.208708	0.138133	7.14467	14.4892	1.50098e-06	1.76467e-05
GLA	0.289722	0.298816	8.25134	14.445	1.55902e-06	1.81882e-05
SLC39A6	0.034516	0.369735	8.29801	14.4252	1.58568e-06	1.84551e-05
SLC10A3	0.137661	0.286891	8.15896	14.4146	1.60017e-06	1.85942e-05
PCBP1	0.0144295	0.247475	9.33126	14.4057	1.61256e-06	1.87233e-05
DVL2	0.104781	0.194762	7.61874	14.4035	1.61557e-06	1.87435e-05
SDF4	0.0964393	0.268418	8.20642	14.3859	1.64012e-06	1.89682e-05
FLT4	0.195436	0.377559	7.55216	14.3841	1.6427e-06	1.89831e-05
SPCS3	0.186624	0.336814	7.74293	14.3831	1.64416e-06	1.8985e-05
MMP11	0.246919	0.46801	9.77006	14.3679	1.66577e-06	1.9129e-05
TNFAIP8L1	0.178084	0.258576	7.66593	14.3506	1.69069e-06	1.93847e-05
LINC00482	0.192304	0.38205	7.44897	14.3295	1.72162e-06	1.97085e-05
MAFG	0.0931095	0.214883	7.35125	14.2874	1.78502e-06	2.03865e-05
IL1RAPL2	0.080263	0.203044	6.75228	14.2835	1.79105e-06	2.04395e-05
SH3TC1	0.234465	0.251836	7.25092	14.2591	1.829e-06	2.07916e-05
TMBIM1	0.0671768	0.265751	8.9418	14.2549	1.83563e-06	2.08346e-05
ARHGEF5	0.0208133	0.216731	7.81965	14.228	1.87865e-06	2.12735e-05
MYCN	0.262729	0.278254	7.38284	14.2247	1.88394e-06	2.13169e-05
STRIP1	0.121356	0.223804	7.77339	14.2126	1.90377e-06	2.14915e-05
PDLIM2	0.187734	0.30954	7.39865	14.19	1.94114e-06	2.18544e-05
WHSC1L1	0.149562	0.235192	7.41026	14.1625	1.98763e-06	2.23349e-05
ZNF626	0.129303	0.168912	7.1537	14.1401	2.02623e-06	2.27164e-05
RCC1	0.154669	0.207201	7.2978	14.0834	2.12778e-06	2.37098e-05
MLLT10	0.0606534	0.260953	7.53691	14.0771	2.13926e-06	2.38196e-05
TSC22D2	0.121833	0.288462	8.19217	14.0667	2.15862e-06	2.40169e-05
GANAB	0.188172	0.246138	8.48789	14.0449	2.19952e-06	2.43794e-05
RRAGC	0.202037	0.259434	8.48315	13.9986	2.28905e-06	2.52953e-05
ZC3H6	0.0682348	0.266118	7.09702	13.9759	2.33423e-06	2.57169e-05
ZFAND3	0.110369	0.218738	8.03144	13.9352	2.41774e-06	2.65372e-05
CHID1	0.104929	0.24826	7.3316	13.9154	2.45935e-06	2.68931e-05
FOXN3	0.204355	0.130294	7.22266	13.9124	2.46578e-06	2.69434e-05
CA4	0.376986	0.387972	7.57221	13.886	2.52265e-06	2.7442e-05
NFYA	0.0388773	0.240095	7.21435	13.8146	2.68298e-06	2.90566e-05
TMTC4	0.321045	0.202081	7.24268	13.7754	2.77548e-06	2.99478e-05
CCDC127	0.169514	0.268383	7.90791	13.7513	2.83398e-06	3.05117e-05
SLC25A4	0.0820321	0.190216	7.9411	13.7246	2.90003e-06	3.11541e-05
TCF7L2	0.294927	0.00823395	7.65589	13.7236	2.90256e-06	3.11584e-05
FBXL16	0.298396	0.286922	7.04826	13.7158	2.92232e-06	3.13246e-05
INSR	0.0432769	0.296672	7.53849	13.6927	2.98108e-06	3.18613e-05
ATF3	0.0942486	0.320141	7.69688	13.651	3.09078e-06	3.28183e-05
ENKD1	0.170222	0.162253	7.7	13.6434	3.111e-06	3.29851e-05
MCFD2	0.0475222	0.273758	8.037	13.6335	3.13792e-06	3.31944e-05
CDKN2D	0.242149	0.13673	7.41792	13.6207	3.17287e-06	3.34957e-05
HTATSF1	0.11206	0.226918	7.85465	13.5847	3.27315e-06	3.44796e-05
EPHA1	0.139769	0.261011	7.51255	13.5822	3.28042e-06	3.45068e-05
MTHFD1L	0.263173	0.190936	7.30188	13.5633	3.33453e-06	3.50257e-05
CHMP4C	0.0536822	0.24722	7.43859	13.5257	3.44497e-06	3.60051e-05
WFS1	0.296507	0.298929	8.72581	13.519	3.46505e-06	3.61892e-05
NFIL3	0.224414	0.359607	8.54114	13.5161	3.47349e-06	3.62514e-05
LIFR	0.175415	0.368741	8.02557	13.5107	3.48989e-06	3.63967e-05
ABHD11	0.0424894	0.214794	7.58312	13.506	3.50417e-06	3.65196e-05
MSL2	0.111502	0.178605	7.37301	13.4443	3.69677e-06	3.83631e-05
ZC3H7A	0.00347161	0.171729	8.08986	13.4431	3.70036e-06	3.83733e-05
COMMD6	0.253986	0.049242	7.90061	13.4175	3.78348e-06	3.91677e-05
B4GALT4	0.245097	0.290134	8.04152	13.4171	3.78499e-06	3.91677e-05
CLCN6	0.0973812	0.180357	7.37677	13.3885	3.87982e-06	4.00359e-05
SRSF5	0.176999	0.299988	9.40202	13.379	3.91206e-06	4.02835e-05
UBASH3B	0.292885	0.159282	7.70119	13.3578	3.98468e-06	4.09163e-05
C1orf115	0.106306	0.311418	9.57985	13.3265	4.09426e-06	4.18655e-05
RAC3	0.234359	0.129828	7.31531	13.3225	4.10869e-06	4.19837e-05
GALNT2	0.234836	0.215911	7.45222	13.3119	4.14678e-06	4.23434e-05
TMPRSS6	0.200478	0.242313	7.00125	13.2935	4.21326e-06	4.29026e-05
MS4A15	0.266086	0.147915	6.81496	13.2871	4.23685e-06	4.31129e-05
RRS1	0.220686	0.244641	7.71739	13.2128	4.51924e-06	4.56692e-05
RLF	0.133737	0.212599	7.55831	13.2077	4.53964e-06	4.58438e-05
SLC7A4	0.272612	0.360158	8.35693	13.1917	4.60323e-06	4.63901e-05
TNNI2	0.440968	0.370379	7.40721	13.1647	4.7125e-06	4.7426e-05
MT1F	0.341624	0.098052	7.67743	13.1135	4.92685e-06	4.93459e-05
DCUN1D2	0.0740921	0.23098	7.33733	13.024	5.32616e-06	5.26614e-05
LY6G6C	0.221598	0.288713	7.9551	12.9993	5.44163e-06	5.35861e-05
C14orf80	0.181951	0.176309	7.12963	12.9806	5.53132e-06	5.44328e-05
NPFFR2	0.259478	0.40862	7.50462	12.9632	5.61549e-06	5.5113e-05
JOSD1	0.178769	0.248122	8.10411	12.9521	5.67033e-06	5.55397e-05
EPO	0.255494	0.279901	6.86172	12.9463	5.6992e-06	5.57479e-05
KIF17	0.146529	0.190954	7.08084	12.923	5.81571e-06	5.67361e-05
FOXJ3	0.198108	0.292454	8.80869	12.9221	5.82066e-06	5.67466e-05
LYPLA1	0.0447751	0.28742	8.19278	12.9184	5.83922e-06	5.6845e-05
TCF25	0.0961214	0.262592	8.9115	12.9178	5.84239e-06	5.6845e-05
TOLLIP	0.117247	0.24952	7.54706	12.9077	5.89405e-06	5.73096e-05
RBM22	0.167875	0.401396	8.97597	12.8824	6.02519e-06	5.83523e-05
NAT2	0.125293	0.1858	7.03806	12.8805	6.03512e-06	5.84099e-05
SP1	0.0420477	0.169945	7.89019	12.8391	6.25721e-06	6.01532e-05
MTX1	0.217179	0.208546	7.89559	12.8364	6.27184e-06	6.02236e-05
S100A3	0.314438	0.204341	6.8856	12.83	6.30727e-06	6.05242e-05
FBLIM1	0.182858	0.248684	7.23755	12.8252	6.33368e-06	6.06981e-05
FABP7	0.416201	0.325485	6.8967	12.8101	6.41736e-06	6.14598e-05
DUSP1	0.502457	0.467985	10.1051	12.8007	6.4702e-06	6.1885e-05
LGALS8	0.112786	0.32207	7.75792	12.792	6.51982e-06	6.22783e-05
HECA	0.0985102	0.211925	7.56101	12.7789	6.59467e-06	6.29113e-05
MRPL34	0.227521	0.0815084	7.93932	12.7638	6.68228e-06	6.35402e-05
CSRNP1	0.0617549	0.264974	8.60473	12.7577	6.71799e-06	6.37969e-05
MAGT1	0.195247	0.329854	8.64782	12.7533	6.74372e-06	6.39999e-05
SECISBP2	0.0410219	0.173784	8.23386	12.7451	6.79196e-06	6.43377e-05
YRDC	0.0325055	0.158853	8.27621	12.7428	6.80585e-06	6.44225e-05
DONSON	0.14664	0.227152	7.46455	12.7395	6.82566e-06	6.45372e-05
EFNA1	0.375528	0.267524	8.65512	12.7267	6.90232e-06	6.50431e-05
GINM1	0.00922464	0.224692	8.67018	12.7259	6.90691e-06	6.50431e-05
N4BP2L2	0.280958	0.228975	8.04222	12.7224	6.92816e-06	6.52013e-05
PTPRR	0.234998	0.218069	6.86636	12.7141	6.97855e-06	6.55912e-05
MTMR11	0.0999791	0.198466	7.80552	12.7024	7.05032e-06	6.61385e-05
LONP1	0.147058	0.207913	8.1257	12.6789	7.19635e-06	6.70691e-05
AQP11	0.0989783	0.45744	7.41662	12.6776	7.20444e-06	6.70691e-05
IER3	0.346159	0.235681	8.46533	12.6378	7.45991e-06	6.91334e-05
SLC2A5	0.243436	0.203202	7.21713	12.6258	7.53816e-06	6.97768e-05
PKP2	0.191965	0.246148	7.99124	12.6138	7.61766e-06	7.04682e-05
TMEM179B	0.230032	0.163501	9.02056	12.5927	7.7595e-06	7.14196e-05
TMUB2	0.0598031	0.142026	7.63074	12.5848	7.81319e-06	7.18686e-05
SIL1	0.081782	0.287539	8.62691	12.5722	7.89978e-06	7.26195e-05
DIAPH1	0.0354428	0.223392	8.15522	12.5652	7.94821e-06	7.29732e-05
INPP5B	0.173556	0.279522	7.59398	12.5567	8.00766e-06	7.3427e-05
NR2F6	0.0537112	0.258014	8.27367	12.5344	8.16543e-06	7.45936e-05
DAXX	0.144714	0.167733	7.65162	12.5167	8.2932e-06	7.56664e-05
CHD1	0.0662933	0.21676	7.87308	12.5022	8.39912e-06	7.649e-05
SMC3	0.0264437	0.166137	7.86081	12.4319	8.93186e-06	8.09391e-05
L2HGDH	0.20029	0.211949	7.0446	12.429	8.95455e-06	8.10946e-05
MLL5	0.207154	0.239089	7.89541	12.4113	9.09508e-06	8.2063e-05
SEMA4B	0.157999	0.142986	7.78711	12.3935	9.2374e-06	8.32957e-05
SNIP1	0.00658601	0.164111	7.65356	12.3845	9.31109e-06	8.39086e-05
ITPR3	0.31822	0.187963	7.66784	12.3751	9.38811e-06	8.44987e-05
JUNB	0.241041	0.397726	7.50503	12.3449	9.63923e-06	8.64404e-05
ENDOU	0.076299	0.365142	9.10597	12.3219	9.8361e-06	8.8098e-05
DNASE2	0.278269	0.246324	7.9269	12.3127	9.91571e-06	8.86485e-05
PRDM7	0.163556	0.189168	6.93336	12.2347	1.06178e-05	9.3786e-05
HPCAL1	0.319415	0.369892	7.78949	12.2139	1.08132e-05	9.53921e-05
DDIT4L	0.287289	0.238562	7.24508	12.2051	1.08975e-05	9.60198e-05
RANBP10	0.0379122	0.166133	7.45876	12.2026	1.09216e-05	9.61164e-05
NAB2	0.046176	0.224986	7.28542	12.1934	1.101e-05	9.67785e-05
UGP2	0.358119	0.300851	8.2281	12.1785	1.11545e-05	9.76967e-05
AQP1	0.332411	0.345683	7.32314	12.175	1.11893e-05	9.78845e-05
RIOK1	0.12678	0.226899	7.5623	12.1655	1.1283e-05	9.86457e-05
PNKD	0.154573	0.139377	7.44078	12.1629	1.13087e-05	9.87522e-05
PDE4DIP	0.000345257	0.140677	7.34073	12.121	1.17324e-05	0.000102209
UCKL1	0.127266	0.197366	8.1232	12.096	1.19928e-05	0.000103983
PFDN6	0.248167	0.259485	7.76764	12.0865	1.20941e-05	0.000104675
RAB35	0.0595552	0.191374	7.91679	12.0821	1.21402e-05	0.000104888
NRD1	0.0695245	0.171322	8.65479	12.0797	1.21666e-05	0.000105054
RAD9A	0.186106	0.189657	7.50494	12.0789	1.2175e-05	0.000105065
ZNF331	0.274313	0.156016	7.8755	12.0477	1.25133e-05	0.000107794
TMED5	0.130511	0.275441	8.43759	12.0125	1.29068e-05	0.000110988
DPP9	0.189215	0.311732	7.74872	12.0026	1.30197e-05	0.000111827
MEN1	0.108872	0.202226	7.16526	11.9921	1.31404e-05	0.000112666
NAT9	0.0218793	0.136253	7.55805	11.976	1.33281e-05	0.000113873
PRSS22	0.229775	0.351857	7.19343	11.9664	1.34409e-05	0.000114506
PLCL2	0.213984	0.409747	8.76312	11.9576	1.35454e-05	0.000115195
HIGD1A	0.120022	0.289225	8.05836	11.9518	1.36145e-05	0.000115514
RARRES3	0.283889	0.157836	7.80987	11.9463	1.36806e-05	0.000116008
CSF2RB	0.139577	0.253455	7.47553	11.9144	1.40696e-05	0.000118894
PBX2	0.2346	0.135591	7.9118	11.9092	1.41345e-05	0.000119305
TRIM58	0.269078	0.249056	7.52699	11.9044	1.4195e-05	0.000119747
CXCR6	0.403073	0.253741	7.36984	11.88	1.45023e-05	0.000122128
BLOC1S1	0.258315	0.0617731	8.38001	11.8702	1.46291e-05	0.000123054
HES1	0.0605644	0.327221	8.3012	11.8504	1.48854e-05	0.000124851
SLC7A8	0.2391	0.344654	7.63497	11.8483	1.49129e-05	0.000125011
KRT15	0.195504	0.174456	7.08202	11.8089	1.5441e-05	0.000129068
KLC1	0.0127895	0.135242	8.01391	11.7862	1.57524e-05	0.000131372
FN1	0.606851	0.422449	7.74623	11.7669	1.60232e-05	0.000133478
2014-09-03	0.29629	0.349391	7.49481	11.7508	1.62517e-05	0.000135305
UBTF	0.20984	0.182703	7.56551	11.7452	1.63326e-05	0.000135901
SLC30A1	0.0224598	0.166221	7.67088	11.7286	1.6573e-05	0.000137667
BCL7B	0.0376935	0.196688	7.76165	11.717	1.67429e-05	0.000138842
ASPHD2	0.26664	0.204952	7.5104	11.7013	1.69771e-05	0.000140545
CHMP4B	0.248819	0.187424	7.72964	11.6962	1.70539e-05	0.000141102
ATP6AP1	0.0504122	0.245131	9.29234	11.6844	1.72318e-05	0.000142285
NFX1	0.0512901	0.110955	7.40178	11.6838	1.7241e-05	0.000142285
KXD1	0.153987	0.0838457	8.48692	11.6774	1.73382e-05	0.000142889
ANKZF1	0.123241	0.171888	7.28986	11.6586	1.76292e-05	0.000144793
ROBO3	0.173392	0.0428132	7.07942	11.6551	1.76842e-05	0.000144926
LAMA5	0.221948	0.0965757	9.13692	11.6483	1.77903e-05	0.000145632
C8G	0.207405	0.22515	6.90167	11.6326	1.80381e-05	0.000147413
MLPH	0.326944	0.394622	7.5578	11.627	1.81275e-05	0.000147815
CLDN15	0.0677054	0.154825	7.2633	11.5933	1.86752e-05	0.000151605
MTMR1	0.0803035	0.177383	7.41355	11.5922	1.86926e-05	0.000151663
ELF4	0.249188	0.164712	8.00371	11.5806	1.88864e-05	0.000153065
CCDC115	0.199802	0.140497	7.9329	11.58	1.88968e-05	0.000153065
IQGAP1	0.20314	0.333101	8.75391	11.5787	1.89171e-05	0.000153145
FLCN	0.0669441	0.186453	7.26621	11.5733	1.9008e-05	0.000153796
IER5	0.157293	0.303526	8.42685	11.5566	1.92908e-05	0.000155912
DUSP5	0.183398	0.30784	8.97269	11.5358	1.96492e-05	0.000158284
FKBP8	0.251524	0.0766969	7.84072	11.5293	1.97616e-05	0.000158971
ITPKC	0.00927506	0.139016	7.55773	11.529	1.97669e-05	0.000158971
KIAA2013	0.0919966	0.152917	8.1274	11.5155	2.00038e-05	0.000160611
SPSB3	0.158246	0.148542	8.0538	11.5107	2.009e-05	0.000161215
EMG1	0.112899	0.181246	8.07816	11.4897	2.04657e-05	0.000163822
KPNA6	0.00616881	0.156036	8.26027	11.4866	2.05213e-05	0.000164047
PDIA5	0.245489	0.0317401	8.36925	11.4671	2.08787e-05	0.00016627
KEL	0.268841	0.26649	7.01609	11.4654	2.091e-05	0.000166428
PHLDA3	0.121059	0.181139	7.71055	11.4395	2.1394e-05	0.000169819
SSNA1	0.197181	0.146956	7.86312	11.4349	2.14824e-05	0.000170429
KIT	0.359384	0.274643	7.36513	11.4064	2.20295e-05	0.00017458
LONRF1	0.0212189	0.269683	7.67131	11.3872	2.2409e-05	0.000177299
NKAIN4	0.192751	0.0612555	6.82024	11.3806	2.25401e-05	0.000177857
PLAC8	0.572567	0.410441	8.20717	11.3731	2.26888e-05	0.000178934
RHOU	0.248437	0.326589	8.56791	11.371	2.27308e-05	0.000179118
UNC13D	0.0804393	0.230431	7.51501	11.3708	2.27366e-05	0.000179118
MYT1	0.177587	0.211729	6.74608	11.3666	2.28201e-05	0.000179583
NUP50	0.0260234	0.198799	7.16649	11.3471	2.32183e-05	0.000182169
ABHD8	0.139414	0.235828	7.91224	11.3403	2.33578e-05	0.000183028
NDEL1	0.107727	0.138447	8.58008	11.3367	2.34323e-05	0.000183513
CAMSAP2	0.0157121	0.236973	8.3347	11.3356	2.3456e-05	0.000183601
NR2C2	0.0763352	0.239567	7.4493	11.3074	2.4048e-05	0.000187833
PSG11	0.197133	0.476186	9.96742	11.3007	2.41907e-05	0.000188648
SLC43A2	0.0440494	0.258869	9.44282	11.3003	2.42007e-05	0.000188648
ZNF766	0.156283	0.347495	7.57302	11.3001	2.42039e-05	0.000188648
ZCCHC6	0.14223	0.291827	8.33349	11.2924	2.43701e-05	0.000189843
KBTBD2	0.0552176	0.15278	8.45439	11.2818	2.46005e-05	0.000191536
DHX29	0.0151411	0.16269	7.96625	11.2709	2.48388e-05	0.000193083
TUSC1	0.133869	0.260946	8.06567	11.2115	2.61809e-05	0.00020255
GRHL3	0.172686	0.181558	6.94894	11.1989	2.6475e-05	0.00020447
CIR1	0.087199	0.18498	7.84993	11.1906	2.66723e-05	0.0002057
HMOX1	0.371983	0.355704	8.45758	11.132	2.80954e-05	0.000215428
PPP3R1	0.292019	0.197299	8.12618	11.1246	2.82798e-05	0.000216234
CAPG	0.331343	0.188457	7.30187	11.1203	2.83868e-05	0.000216755
FXYD7	0.173522	0.151419	6.97907	11.1098	2.86534e-05	0.000218221
NOTCH3	0.272978	0.0313212	7.8309	11.102	2.88539e-05	0.000219406
TBC1D10A	0.216785	0.302541	8.25238	11.0825	2.93557e-05	0.000222404
SIK1	0.228009	0.220901	7.52917	11.082	2.93695e-05	0.000222404
DHRS13	0.0532615	0.19899	7.41681	11.0797	2.94305e-05	0.000222635
P4HA2	0.315174	0.182674	8.20825	11.0777	2.94828e-05	0.000222916
MMP15	0.177353	0.204566	7.82388	11.0679	2.97392e-05	0.000224739
DDX46	0.0257447	0.137401	7.60732	11.0606	2.9933e-05	0.000225971
SRI	0.175152	0.341714	8.1824	11.038	3.05403e-05	0.000229727
ZNF384	0.110423	0.13615	7.85858	11.0373	3.05596e-05	0.000229753
EFS	0.0899584	0.299783	7.9665	11.0195	3.1045e-05	0.000233284
LOC285696	0.162627	0.22854	7.0075	11.0092	3.13297e-05	0.000235061
PCM1	0.105098	0.202652	8.12756	10.9849	3.20158e-05	0.000238979
C19orf52	0.0288186	0.16374	7.54705	10.9797	3.21629e-05	0.000239838
TNFAIP8	0.0251846	0.260437	7.49632	10.9572	3.28129e-05	0.000243941
FXR2	0.0888321	0.257644	7.56488	10.952	3.29662e-05	0.000244956
C1orf106	0.245394	0.0997423	7.30952	10.9483	3.30749e-05	0.000245639
RNF149	0.135773	0.206812	8.61402	10.944	3.3201e-05	0.000246451
MYOF	0.320203	0.253225	9.0926	10.9375	3.33918e-05	0.000247617
CTSD	0.236053	0.230834	8.9163	10.9306	3.35983e-05	0.000248837
EMC7	0.0732111	0.22464	8.88982	10.9069	3.43146e-05	0.000253561
FNBP4	0.181248	0.316865	8.21238	10.9032	3.44253e-05	0.000254251
TMEM59	0.213991	0.287544	9.69307	10.8894	3.48525e-05	0.000257147
PSD4	0.0342253	0.158614	7.48761	10.8814	3.50995e-05	0.000258708
KRTCAP3	0.195102	0.221356	7.26317	10.8797	3.51537e-05	0.000258978
LRP1	0.206771	0.102373	7.8738	10.8733	3.53531e-05	0.000260316
OS9	0.178293	0.193601	8.32159	10.8639	3.56527e-05	0.000262391
C5orf30	0.220783	0.194221	7.42076	10.8602	3.57686e-05	0.000263111
BRAF	0.0890441	0.181947	7.36266	10.8566	3.58848e-05	0.000263834
TMEM241	0.215002	0.164051	7.15569	10.8535	3.5983e-05	0.000264423
ING5	0.0159327	0.1889	7.1304	10.8506	3.60748e-05	0.000264964
MFSD12	0.0200767	0.223655	7.7988	10.8482	3.6153e-05	0.000265406
TMED1	0.105678	0.161278	8.15137	10.8423	3.63444e-05	0.00026641
NMUR1	0.0818125	0.189276	6.89374	10.8209	3.70432e-05	0.000270451
CAPN10	0.0430877	0.128808	6.84318	10.8095	3.74216e-05	0.000272534
SWAP70	0.127608	0.273121	8.59382	10.8025	3.76546e-05	0.000274095
ARFGEF1	0.00841537	0.109384	7.80888	10.7909	3.80434e-05	0.000276787
POLR2D	0.0920271	0.194454	7.64957	10.7769	3.85233e-05	0.000279447
DSCR6	0.157416	0.127157	6.87944	10.7675	3.8845e-05	0.000281501
MIEN1	0.129506	0.200649	7.70384	10.7655	3.89155e-05	0.000281873
ESRP1	0.106549	0.242121	7.50944	10.7194	4.05455e-05	0.000291375
SCCPDH	0.304598	0.381143	8.24712	10.6946	4.14545e-05	0.000296373
HIST1H2BM	0.109034	0.271356	7.25448	10.6942	4.14693e-05	0.000296373
ISG15	0.351231	0.0701376	8.12978	10.6706	4.23503e-05	0.000301975
ELL	0.0934612	0.156076	7.88736	10.6669	4.24891e-05	0.000302818
ZNF143	0.166153	0.291558	7.7966	10.6659	4.25265e-05	0.000302937
RBM26	0.00982534	0.158879	7.86384	10.6459	4.32907e-05	0.000307335
CEP72	0.29242	0.261159	6.9139	10.6437	4.33785e-05	0.00030766
BSDC1	0.0924535	0.205651	8.18931	10.6351	4.37103e-05	0.000309564
ESAM	0.0443753	0.296099	8.47848	10.6293	4.39364e-05	0.000310864
WAPAL	0.0340168	0.194913	7.63031	10.6113	4.46502e-05	0.00031489
MSANTD2	0.0165497	0.114958	7.52212	10.6005	4.50822e-05	0.000317744
CLK3	0.10133	0.18491	8.06022	10.5836	4.57653e-05	0.000322094
KRTCAP2	0.205924	0.09998	8.97527	10.5755	4.60993e-05	0.000323863
SSU72	0.167733	0.181481	7.6483	10.5635	4.65961e-05	0.000326686
LY6E	0.286312	0.0794213	9.04028	10.5547	4.69639e-05	0.000328949
PIAS4	0.0915486	0.208581	8.19077	10.5491	4.71952e-05	0.000330254
SEC24C	0.0585502	0.216804	7.90192	10.5377	4.76797e-05	0.000333015
COMP	0.286588	0.12546	7.37933	10.5252	4.82144e-05	0.000336262
CRYGN	0.213027	0.17334	6.70843	10.5132	4.87335e-05	0.000339559
SYT7	0.0828575	0.22329	7.62354	10.4636	5.09426e-05	0.000352937
ZNF274	0.0304072	0.180947	7.69983	10.4191	5.3009e-05	0.000364496
ABCA1	0.244427	0.247582	8.73612	10.4091	5.34827e-05	0.000367581
LTB4R	0.102354	0.141343	7.18659	10.3936	5.42317e-05	0.00037203
ACAP3	0.0537716	0.175598	6.92531	10.3926	5.42798e-05	0.000372186
MIB2	0.0991201	0.206907	7.44792	10.3883	5.44901e-05	0.000373104
CRB3	0.0764199	0.1623	7.25952	10.3851	5.46463e-05	0.000373824
SDF2L1	0.294115	0.273744	8.33881	10.3833	5.47312e-05	0.000374056
KDM2A	0.00200539	0.176825	8.16888	10.3341	5.71964e-05	0.000387829
SLC41A2	0.16753	0.294747	7.89365	10.308	5.85479e-05	0.0003952
BIN3	0.0132153	0.136052	7.31996	10.3073	5.85801e-05	0.0003952
PAK6	0.205317	0.167604	7.58442	10.2671	6.07296e-05	0.000407643
IGSF3	0.108102	0.198414	7.19715	10.2671	6.07306e-05	0.000407643
GLIS3	0.232195	0.193324	6.9791	10.2578	6.12367e-05	0.000410852
PLD2	0.162389	0.162247	7.39165	10.2356	6.24674e-05	0.000417854
PEA15	0.145595	0.0182103	9.00873	10.2315	6.26975e-05	0.000419118
LIN37	0.123669	0.199429	7.58877	10.2265	6.2977e-05	0.000420794
WIPF2	0.0639216	0.151507	7.23207	10.2188	6.34124e-05	0.000423125
CCDC134	0.0312628	0.14485	7.07968	10.2153	6.36129e-05	0.000424269
RAX2	0.198981	0.234725	7.67103	10.2014	6.44102e-05	0.000429196
CD63	0.174818	0.276674	9.73543	10.1785	6.57416e-05	0.00043648
ZNF777	0.158597	0.259357	7.7829	10.1779	6.57761e-05	0.000436512
CRKL	0.0904099	0.217601	8.07897	10.1341	6.84138e-05	0.000451969
PJA1	0.0858085	0.275097	7.88524	10.1309	6.8611e-05	0.000453067
SMPD2	0.0410728	0.189691	7.53691	10.127	6.88496e-05	0.000454439
FGF22	0.126842	0.217913	6.65796	10.1245	6.90007e-05	0.000455231
CYFIP2	0.235199	0.0294596	7.88846	10.1182	6.93961e-05	0.000457427
PIP5K1A	0.0344907	0.199112	7.61364	10.1084	7.00064e-05	0.000460828
PRKCH	0.0652575	0.176146	8.53457	10.1025	7.03791e-05	0.000463073
COG7	0.0481009	0.166722	7.38434	10.0736	7.22232e-05	0.000473083
LYPD5	0.345803	0.493577	7.69317	10.0681	7.25799e-05	0.000474783
CDA	0.207858	0.292734	7.57097	10.0526	7.36015e-05	0.000480607
GCHFR	0.15929	0.109365	7.54283	10.0514	7.36813e-05	0.000480914
ARPC5L	0.0534504	0.202235	8.309	10.0488	7.38533e-05	0.000481822
FGF9	0.206992	0.301334	6.74425	10.02	7.57811e-05	0.000493301
LTBP1	0.250896	0.199468	7.88904	10.0175	7.5957e-05	0.000494227
KAT5	0.0740472	0.170568	7.66425	10.0108	7.64092e-05	0.000496728
DNAJB6	0.191081	0.186876	8.34752	9.9714	7.91636e-05	0.000513267
PPP2R5E	0.087578	0.240773	8.31291	9.96817	7.93935e-05	0.00051453
C5orf46	0.239007	0.173976	6.90604	9.96709	7.94705e-05	0.000514802
MAMDC4	0.0940137	0.179434	7.04058	9.96356	7.97227e-05	0.000515751
PPP6R3	0.0222941	0.185937	8.23097	9.95626	8.02468e-05	0.00051844
C2CD2	0.0533229	0.22946	7.52936	9.94621	8.09743e-05	0.000522464
S100A14	0.187036	0.224695	6.89292	9.91505	8.32728e-05	0.000534534
CLN3	0.120483	0.171681	8.55622	9.91015	8.36401e-05	0.000536124
MAN2A1	0.0406943	0.218284	8.51273	9.87972	8.59588e-05	0.000548586
CCDC120	0.149601	0.182358	7.65052	9.87141	8.66032e-05	0.000552218
STK24	0.195594	0.275775	7.74294	9.8612	8.74015e-05	0.000556582
KAZALD1	0.259907	0.104525	7.11917	9.8488	8.83817e-05	0.000561847
PPFIBP2	0.292195	0.0740065	7.64568	9.83876	8.91827e-05	0.000565711
OGDH	0.114091	0.201944	7.63601	9.82845	9.00133e-05	0.000569747
LITAF	0.0566342	0.301642	9.23363	9.7906	9.31301e-05	0.000587698
CLDN9	0.158429	0.11414	7.20774	9.76874	9.49798e-05	0.000598083
CCDC28A	0.031329	0.17179	8.19963	9.7523	9.63958e-05	0.000606218
C1orf21	0.23099	0.230241	7.32048	9.74289	9.7215e-05	0.000610846
PERP	0.0487358	0.239679	8.71727	9.733	9.80845e-05	0.000615728
PTGES	0.351616	0.238201	8.24271	9.73262	9.81182e-05	0.000615728
ZNRF2	0.129947	0.178782	7.4776	9.73214	9.81601e-05	0.000615728
UPK1B	0.32019	0.3198	7.17221	9.72852	9.84808e-05	0.000617475
ANKRD54	0.156062	0.20299	7.16986	9.70661	0.000100443	0.000628163
DYNLL1	0.244579	0.110366	9.4967	9.68546	0.000102374	0.000639151
ATG12	0.0569691	0.207011	7.5752	9.68037	0.000102844	0.000641695
GPR32	0.173914	0.121512	6.87834	9.67948	0.000102926	0.000641779
ACPT	0.208115	0.0851921	7.28697	9.66628	0.000104158	0.000647802
RAB24	0.0811819	0.14798	7.69299	9.65747	0.000104987	0.000652405
PTPRU	0.16315	0.20241	7.29632	9.64326	0.000106339	0.000659971
BRSK2	0.197304	0.194361	6.79323	9.63313	0.000107315	0.000665178
POP7	0.170254	0.155575	7.9816	9.63266	0.000107361	0.000665182
GPER	0.493504	0.392066	7.73849	9.60531	0.000110039	0.000678623
GTF2A1	0.0827484	0.207068	7.08092	9.59894	0.000110673	0.000681955
SNX9	0.10214	0.283465	7.56173	9.59016	0.000111552	0.000686721
PANX1	0.137705	0.250122	7.26054	9.58013	0.000112565	0.00069187
ATG4C	0.0740531	0.210943	7.69239	9.57952	0.000112627	0.00069196
ABCG1	0.16819	0.224531	7.37968	9.5785	0.000112731	0.000692307
TNIP2	0.148844	0.13992	8.23126	9.54824	0.000115848	0.00070906
RUVBL2	0.173155	0.0620705	8.08197	9.54595	0.000116089	0.000709954
CLASRP	0.111959	0.14727	7.29688	9.54295	0.000116403	0.000711262
TAF15	0.281145	0.184626	8.56645	9.54206	0.000116497	0.000711262
OR2H2	0.023667	0.196405	7.0223	9.53576	0.00011716	0.000714418
CYTH1	0.193508	0.0467379	7.85776	9.53475	0.000117267	0.000714475
CDCP1	0.236325	0.155468	7.12066	9.51408	0.000119474	0.000726713
PEX11A	0.169482	0.172312	7.16055	9.51299	0.000119592	0.000727128
KRT14	0.318332	0.323015	7.22338	9.49832	0.000121185	0.000735592
TRIM25	0.00754082	0.189336	7.7335	9.4944	0.000121614	0.000737894
CTSB	0.228524	0.214736	9.28448	9.48178	0.000123007	0.000744186
TEAD3	0.042771	0.166685	8.19218	9.47348	0.000123932	0.000749044
VEGFB	0.175649	0.0934199	7.52577	9.45431	0.000126095	0.000760045
LY6K	0.255864	0.303264	6.96546	9.44806	0.000126808	0.000763404
EPHA2	0.241261	0.0202677	7.76815	9.4349	0.000128324	0.000771526
CCDC69	0.0156467	0.184544	7.8801	9.43451	0.000128368	0.000771526
PSENEN	0.128729	0.0114625	7.89488	9.40857	0.000131411	0.000787551
BCAP29	0.0526201	0.167129	7.56256	9.40261	0.00013212	0.000791478
ZC3H3	0.118024	0.197505	7.42315	9.38195	0.000134609	0.000804413
SMG1	0.0697021	0.213947	7.75519	9.38047	0.000134789	0.000805161
TPD52L1	0.157623	0.234881	7.44472	9.37401	0.000135578	0.000808556
GATA3	0.233358	0.298857	8.88904	9.36866	0.000136235	0.000811155
CRK	0.0350529	0.160023	8.07789	9.36443	0.000136756	0.000813925
RYBP	0.0594844	0.316072	9.49648	9.35985	0.000137323	0.00081697
STK40	0.0994307	0.224997	7.53756	9.34746	0.00013887	0.000824163
FAM134A	0.133379	0.156269	7.74108	9.34115	0.000139663	0.000828201
TULP4	0.0253332	0.191142	7.79345	9.33858	0.000139988	0.000829457
TESK2	0.0506995	0.220254	7.73539	9.3252	0.000141691	0.000837854
MMS19	0.106212	0.0488816	8.32887	9.32328	0.000141937	0.000838744
MST1R	0.197183	0.105784	6.63368	9.31659	0.000142799	0.000843043
ARFRP1	0.0698997	0.206581	7.21921	9.29806	0.000145211	0.000855904
IER3IP1	0.108414	0.250428	7.95749	9.28976	0.000146305	0.000862007
SPTY2D1	0.0669865	0.2061	7.49046	9.28841	0.000146483	0.000862709
LYST	0.137275	0.130334	7.38272	9.27675	0.000148036	0.000871154
PPP1R13L	0.0955073	0.168283	8.07327	9.23293	0.000154021	0.000900586
RNMT	0.13212	0.147767	7.91956	9.22356	0.000155332	0.000907509
RANBP2	0.179107	0.248452	7.60255	9.22315	0.000155391	0.000907509
ACE2	0.20717	0.179352	7.04944	9.20797	0.000157539	0.000918959
SNAI1	0.215185	0.326131	7.58891	9.20262	0.000158305	0.000923055
OXSM	0.0673666	0.153502	7.19932	9.19739	0.000159055	0.000925957
CHRNB1	0.171253	0.237085	7.55412	9.1944	0.000159487	0.0009281
GALT	0.0601145	0.182792	7.77903	9.18605	0.000160697	0.000933289
ADAM8	0.298108	0.231615	7.241	9.18191	0.000161299	0.000936415
CNR1	0.281945	0.21666	6.71879	9.17385	0.000162481	0.000942903
ZNF614	0.135173	0.125417	7.20165	9.15475	0.000165316	0.000957837
SIRT7	0.141564	0.191366	7.61761	9.1407	0.000167432	0.000968568
CRTC1	0.190012	0.134549	7.24419	9.13023	0.000169026	0.000976246
FAM50A	0.107754	0.182082	8.69053	9.12716	0.000169497	0.00097858
MFSD10	0.142886	0.0286117	8.42694	9.12296	0.000170143	0.000981539
ICK	0.0403487	0.262853	7.71305	9.10745	0.00017255	0.00099191
AP2B1	0.178745	0.111149	7.8179	9.10081	0.000173592	0.000996854
MORC3	0.000381747	0.20697	7.53283	9.10023	0.000173682	0.000996854
FHL2	0.304064	0.144267	8.06817	9.09505	0.0001745	0.00100037
MBD2	0.104686	0.219048	8.02783	9.0764	0.000177473	0.00101464
RNF126	0.113938	0.150455	7.54716	9.07591	0.000177552	0.00101469
IRF7	0.2663	0.193812	7.41911	9.04851	0.000182016	0.00103737
SNX33	0.276063	0.0819171	7.53136	9.04674	0.000182309	0.00103864
MRPL14	0.177883	0.140006	7.84408	9.03935	0.000183534	0.00104481
PPP2R3B	0.141329	0.172014	7.22912	9.03672	0.000183973	0.00104649
AKAP12	0.339419	0.2133	7.56093	9.01507	0.000187619	0.00106286
AGAP3	0.18788	0.0383053	7.60696	9.0019	0.000189874	0.00107339
BOK	0.205	0.0475389	7.38793	9.00138	0.000189963	0.00107348
COL16A1	0.223326	0.0361111	7.50747	8.99189	0.000191606	0.0010811
PDGFRL	0.239847	0.336589	7.89922	8.98693	0.00019247	0.00108513
CCDC47	0.0955923	0.24357	8.35348	8.98201	0.00019333	0.00108956
PHIP	0.087773	0.188233	8.08405	8.9794	0.000193789	0.00109173
C9orf37	0.0906229	0.169223	7.50006	8.97853	0.000193941	0.00109196
FAM110A	0.284315	0.182266	7.81352	8.9661	0.000196141	0.0011037
POU2F1	0.0433131	0.153121	7.86407	8.92415	0.000203751	0.00113996
VEGFA	0.214837	0.253136	7.06634	8.87067	0.000213887	0.00118851
FAM206A	0.188855	0.177972	7.56303	8.86466	0.000215059	0.00119321
ATP11A	0.102208	0.205871	6.95862	8.86267	0.000215448	0.00119491
SDHAF2	0.140682	0.0120937	8.61534	8.86094	0.000215785	0.00119633
CCRN4L	0.231674	0.133991	7.33517	8.8563	0.000216698	0.00120003
NPPB	0.16748	0.159499	6.7821	8.83405	0.000221121	0.00121976
GGNBP2	0.099137	0.148636	8.09444	8.81279	0.000225434	0.00124044
TCEA3	0.208488	0.00448816	7.54573	8.78953	0.00023025	0.00126314
SLC39A7	0.151184	0.247128	8.09969	8.78262	0.000231701	0.00126968
PHF21A	0.146232	0.0500112	8.04384	8.77214	0.00023392	0.00128088
ENDOG	0.216601	0.0525817	7.57511	8.76341	0.000235784	0.00128891
DDX42	0.0202293	0.150418	8.16149	8.75989	0.000236539	0.00129164
LMAN2	0.0345571	0.183159	8.18286	8.75965	0.00023659	0.00129164
ADAM17	0.0609393	0.169739	7.79083	8.75017	0.000238638	0.00130185
KRT3	0.150066	0.10117	7.06126	8.72964	0.000243136	0.00132195
WDR91	0.297315	0.279096	7.90571	8.72565	0.000244018	0.00132626
UNC5CL	0.142849	0.208863	6.81688	8.72478	0.000244213	0.00132683
PXN	0.155291	0.0248649	7.91955	8.72216	0.000244794	0.00132949
PLXNA3	0.159428	0.205127	7.45432	8.71314	0.000246812	0.00133727
GRB7	0.0567316	0.199245	7.54502	8.68866	0.00025237	0.00136256
ARHGEF19	0.137566	0.0375567	7.36193	8.68098	0.000254139	0.00136858
GPR126	0.109207	0.375214	8.76951	8.67976	0.000254421	0.00136909
DDX24	0.174926	0.115994	8.30035	8.67406	0.000255744	0.00137469
EIF2A	0.131555	0.123068	8.41588	8.62256	0.000268018	0.00143436
ZNF7	0.0337186	0.126529	7.51886	8.61758	0.000269237	0.00143843
USF2	0.138802	0.21223	8.02503	8.61744	0.00026927	0.00143843
RAB2A	0.0350314	0.215411	8.53505	8.5762	0.000279575	0.00148968
TMEM259	0.100251	0.237235	7.83692	8.56196	0.000283226	0.00150694
WBSCR22	0.0909349	0.145007	8.08968	8.55999	0.000283734	0.0015091
HDAC5	0.0665079	0.141141	7.70508	8.53083	0.000291376	0.00154581
TMEM209	0.0196152	0.219732	7.72631	8.50293	0.000298879	0.0015799
EIF1AD	0.107543	0.178727	7.26481	8.50117	0.000299359	0.00158186
UPF3B	0.123459	0.144758	7.45862	8.48913	0.000302664	0.00159645
STAT5A	0.0246269	0.185912	7.98133	8.48279	0.000304419	0.0016034
VEGFC	0.296278	0.159319	7.79443	8.48099	0.000304918	0.00160487
MED15	0.0628677	0.171847	7.53172	8.46389	0.00030971	0.00162849
RIPK4	0.139738	0.127009	7.31499	8.46119	0.000310475	0.00163119
APH1B	0.194956	0.11708	7.40299	8.45342	0.000312683	0.00164161
TRMT61A	0.0791554	0.149294	7.18753	8.42428	0.000321103	0.00167985
MTF1	0.025396	0.189453	7.81103	8.4234	0.000321361	0.00167985
RPAP2	0.0257184	0.100364	7.43513	8.42302	0.000321473	0.00167985
TLE2	0.143389	0.183685	7.58631	8.4059	0.000326534	0.00169972
LRPAP1	0.037721	0.218809	9.04186	8.40284	0.000327447	0.00170386
PLBD1	0.26275	0.180974	8.73458	8.39581	0.000329555	0.00171301
PKNOX1	0.104434	0.183833	7.35427	8.384	0.000333128	0.00173035
C10orf114	0.19005	0.0966588	7.29933	8.38173	0.000333819	0.00173333
SLC25A16	0.0350924	0.134367	7.45622	8.37336	0.000336376	0.00174475
OR7D2	0.210587	0.237489	6.60207	8.36563	0.000338759	0.00175524
MLX	0.0939237	0.115147	7.36829	8.34977	0.000343701	0.00177708
C6orf57	0.140509	0.211038	7.54859	8.34546	0.000345056	0.0017822
ENTPD4	0.011507	0.129377	7.5469	8.34343	0.000345696	0.00178488
SDHA	0.0223273	0.162434	8.19995	8.34237	0.00034603	0.00178597
RRAD	0.324663	0.267643	7.53173	8.33746	0.000347587	0.00179211
MRGPRX1	0.168344	0.0704788	6.50888	8.32981	0.000350024	0.00180277
SPON2	0.304308	0.154684	7.33106	8.31485	0.000354838	0.00182437
TBKBP1	0.171018	0.0741582	7.04705	8.29494	0.00036135	0.00185187
CLSTN3	0.10279	0.176156	7.12519	8.29024	0.000362905	0.00185824
NELFE	0.0746678	0.154549	7.85943	8.282	0.000365646	0.00187075
HSD17B14	0.204797	0.191723	7.15867	8.28052	0.000366142	0.00187263
ZNF703	0.295375	0.301844	7.79613	8.26885	0.000370066	0.00189138
WWTR1	0.0565538	0.213112	7.5928	8.26657	0.000370838	0.00189421
VPS11	0.071925	0.136104	7.57308	8.26646	0.000370878	0.00189421
AKAP8L	0.0528284	0.16736	7.9179	8.26486	0.000371419	0.00189565
YIF1A	0.122608	0.20647	8.37307	8.25576	0.000374521	0.00190882
MRPS18A	0.17263	0.160397	7.94811	8.23395	0.000382063	0.00194364
ZNF335	0.0887602	0.140371	7.44475	8.23388	0.000382086	0.00194364
GAST	0.227865	0.243258	6.81435	8.23007	0.00038342	0.00194943
IGFBP5	0.301453	0.0266601	9.26227	8.22917	0.000383736	0.00195001
ASAP2	0.205038	0.061939	7.70785	8.22607	0.000384824	0.00195453
OVOL2	0.183431	0.192686	7.1614	8.22454	0.000385362	0.00195648
TNIP1	0.177617	0.222637	8.04057	8.20791	0.000391267	0.00197971
RBM14	0.116955	0.165932	8.09539	8.20204	0.000393375	0.00198694
IFNLR1	0.166418	0.270618	6.93331	8.20127	0.000393651	0.00198697
PLOD3	0.109163	0.178678	7.91747	8.19885	0.000394524	0.00198868
MTMR7	0.043713	0.219824	6.99642	8.19882	0.000394533	0.00198868
ZRANB1	0.00202905	0.150401	7.66943	8.18731	0.000398708	0.00200696
RHBDD2	0.180081	0.243835	8.85364	8.17553	0.000403029	0.00202246
PLEKHG6	0.00396964	0.157387	7.93372	8.16536	0.000406796	0.0020374
PLCB3	0.194329	0.295239	7.18834	8.14759	0.000413462	0.00206491
KIAA0319L	0.00529688	0.128553	7.73548	8.13946	0.000416548	0.0020782
SOX13	0.213664	0.241222	7.91024	8.11922	0.000424335	0.00211099
GMPPB	0.101129	0.132098	7.39218	8.11632	0.000425464	0.00211548
RNASEH2C	0.143818	0.00679524	7.61153	8.1116	0.000427305	0.00212125
EDC4	0.197548	0.139674	7.75734	8.10655	0.000429287	0.00212871
ZNF224	0.027417	0.189676	7.33157	8.0934	0.000434484	0.00215229
SLC16A8	0.102921	0.147358	7.03758	8.08952	0.000436031	0.0021585
SLC52A2	0.15175	0.0306721	7.87313	8.0668	0.000445197	0.00220164
SENP3	0.0569211	0.116286	7.23045	8.04054	0.000456035	0.00224992
CDK19	0.108252	0.190374	7.92494	8.02847	0.000461105	0.00227112
GTPBP2	0.153074	0.0771912	7.27747	8.01843	0.000465366	0.00228979
FNIP1	0.116277	0.292488	7.45716	8.00218	0.000472348	0.00232103
PLD3	0.10501	0.219264	7.80482	7.99503	0.000475451	0.00233315
PLGRKT	0.0208414	0.167658	8.24779	7.99073	0.000477328	0.00234015
TGFBR1	0.047111	0.171801	7.38674	7.98472	0.000479967	0.00234902
WDR85	0.0777047	0.130789	7.2862	7.9794	0.000482311	0.0023597
ARFGAP1	0.206255	0.238203	7.91848	7.97643	0.000483628	0.00236464
C18orf25	0.0889871	0.20829	7.30734	7.97099	0.000486043	0.00237368
GPSM2	0.157135	0.232219	7.66416	7.9361	0.000501842	0.00244059
IGIP	0.0881811	0.206718	7.68838	7.92896	0.00050514	0.00245337
GOLGB1	0.103002	0.173144	8.43424	7.9266	0.000506236	0.00245788
AMOTL2	0.299036	0.202846	7.59922	7.91667	0.000510866	0.00247626
DLST	0.224957	0.1381	7.75931	7.91253	0.000512808	0.00248468
CSE1L	0.00943226	0.136393	8.62539	7.91224	0.000512944	0.00248468
RPS27L	0.235994	0.113295	8.46037	7.90298	0.000517319	0.00250174
SIGLEC12	0.202416	0.161806	6.82682	7.89716	0.000520089	0.002511
SSUH2	0.145116	0.0967857	6.68684	7.8938	0.000521697	0.00251627
MED12L	0.219487	0.322116	7.20419	7.89262	0.000522262	0.00251817
CERCAM	0.309366	0.218092	7.83842	7.88185	0.000527445	0.00253815
HELZ2	0.158825	0.102935	7.38172	7.87565	0.000530454	0.00255034
SGSM2	0.156483	0.0449999	7.96067	7.87555	0.000530502	0.00255034
NXT2	0.029315	0.212461	7.4928	7.87232	0.000532081	0.00255542
F11R	0.158927	0.276676	8.01865	7.84853	0.000543825	0.00260244
ARMC1	0.00634943	0.144002	7.87935	7.84803	0.000544074	0.00260278
ZDHHC13	0.0406748	0.157255	7.33931	7.83682	0.000549698	0.00262626
SIGIRR	0.140419	0.0734069	7.33086	7.82935	0.000553482	0.00264261
PLEC	0.165552	0.179164	7.17993	7.82827	0.000554031	0.00264355
LRRC32	0.210728	0.0180651	8.51021	7.82825	0.000554044	0.00264355
NDFIP2	0.0029329	0.163851	8.62862	7.82494	0.000555728	0.00264902
LPCAT1	0.176062	0.134291	8.10893	7.80511	0.000565937	0.00269155
EFHD1	0.183507	0.307522	10.008	7.80127	0.00056794	0.00269933
IGF2BP2	0.0508467	0.228357	8.13289	7.79098	0.000573328	0.00272229
TIGD7	0.0613231	0.218012	7.10274	7.78452	0.000576744	0.00273407
POLI	0.284218	0.320969	7.21389	7.76314	0.000588178	0.00278198
ENO2	0.129895	0.00910563	7.03729	7.75852	0.000590681	0.00279228
CD9	0.309941	0.0857263	8.315	7.75842	0.000590737	0.00279228
SMARCA5	0.0576721	0.212154	8.14833	7.75408	0.000593097	0.00279892
FAM160A2	0.132363	0.0843048	7.65595	7.75139	0.000594562	0.00280222
ADRA2C	0.191354	0.0187651	7.39884	7.7483	0.000596257	0.00280931
TMED3	0.152132	0.253266	9.41575	7.74316	0.000599077	0.00281897
ALKBH5	0.106299	0.138238	8.84674	7.73554	0.000603287	0.00283696
NME3	0.140293	0.0561506	7.84189	7.73324	0.000604561	0.00284204
HIST1H2BO	0.0566612	0.180243	7.27762	7.72383	0.000609813	0.00286489
AOX1	0.0471087	0.229907	7.27047	7.72285	0.000610362	0.00286563
MAP3K9	0.0580164	0.157291	7.03084	7.71319	0.000615809	0.00288843
CLINT1	0.0605157	0.152989	8.55098	7.70412	0.000620961	0.00290515
IL1R2	0.418954	0.337368	7.2634	7.70248	0.000621898	0.00290768
RNF113B	0.112894	0.213237	6.73281	7.69758	0.000624705	0.00291894
MRGBP	0.0518664	0.132427	8.0708	7.69638	0.000625397	0.00292066
MANBAL	0.127474	0.0426875	7.91805	7.688	0.000630235	0.00293916
HERPUD1	0.205118	0.225236	8.81723	7.68518	0.000631869	0.00294397
PUS3	0.152602	0.123242	7.48985	7.66282	0.000644997	0.00299846
ZNF581	0.160044	0.102862	7.84697	7.65586	0.000649136	0.00301674
PORCN	0.215358	0.120504	6.9456	7.65134	0.000651843	0.00302836
PLEKHH1	0.0307958	0.220812	7.67102	7.64873	0.000653407	0.00303388
ATP2A1	0.169481	0.173322	6.63309	7.64832	0.000653652	0.00303388
HOXB2	0.133232	0.298934	7.53337	7.64018	0.000658567	0.00305186
PRPF3	0.130673	0.163447	8.43873	7.6254	0.000667584	0.00308487
TNFRSF13B	0.303064	0.209696	7.01669	7.61577	0.000673523	0.00311133
GATAD1	0.0801503	0.132092	7.58459	7.60493	0.000680276	0.00313758
UBAC2	0.0650874	0.184384	8.22764	7.59979	0.000683502	0.00315146
EBLN2	0.0163695	0.173218	7.21055	7.59184	0.00068852	0.0031726
EPS8L2	0.176926	0.267979	7.85873	7.58982	0.000689801	0.00317751
ANKRD9	0.0781136	0.198476	8.14534	7.58773	0.000691125	0.00318261
ZNF593	0.195159	0.155951	8.04365	7.58067	0.000695633	0.00319894
PATL1	0.11372	0.217183	7.30995	7.57781	0.000697466	0.00320544
SMARCB1	0.00361099	0.169179	8.35231	7.57758	0.000697615	0.00320544
TYMP	0.263936	0.134884	7.31752	7.55355	0.000713217	0.00326995
NLRP7	0.260117	0.154755	6.76152	7.54214	0.000720749	0.00330035
HSDL1	0.133644	0.220449	7.3746	7.53213	0.000727428	0.00332886
HDGF	0.0640845	0.192086	8.59614	7.5266	0.000731136	0.00334374
TPP1	0.211187	0.255849	8.88647	7.52052	0.000735241	0.00335937
CDH18	0.180873	0.0306312	6.67275	7.51661	0.000737898	0.00336941
SLC25A19	0.138233	0.0643861	7.29706	7.51526	0.000738818	0.0033715
ALPK3	0.0885096	0.171194	6.91156	7.50326	0.000747024	0.00340577
UBE2V2	0.0474019	0.158725	7.99566	7.49537	0.000752473	0.00342529
STARD3	0.122003	0.174189	7.81075	7.48294	0.000761142	0.00346259
RFC1	0.0222117	0.127566	7.27175	7.45772	0.000779039	0.00353632
SRSF9	0.0987604	0.143581	9.15714	7.43969	0.000792095	0.00359336
BAZ2A	0.0518307	0.1277	7.56254	7.43767	0.000793569	0.00359894
LRCH1	0.0503986	0.151201	7.23933	7.43673	0.00079426	0.00360014
GREB1L	0.379665	0.22778	6.81303	7.42517	0.000802767	0.00363391
RAB8B	0.168361	0.115991	7.64586	7.42296	0.000804402	0.00364018
ATP8B3	0.185913	0.236069	6.7673	7.4165	0.00080921	0.00365855
POU2F3	0.00701355	0.134437	7.26485	7.41241	0.000812269	0.00367028
TTI1	0.205269	0.169513	7.61253	7.40427	0.000818383	0.00369318
LZTS2	0.137081	0.00231801	7.72306	7.40094	0.000820906	0.00369893
MARCKS	0.1162	0.226875	9.58094	7.40092	0.000820919	0.00369893
HIST1H2BL	0.0866721	0.189662	7.32762	7.38563	0.000832576	0.00373865
ACBD3	0.107664	0.185035	8.64353	7.38161	0.000835665	0.00374923
HTR3B	0.168342	0.161742	6.97365	7.37385	0.000841669	0.00377271
MOGS	0.109883	0.140839	8.13409	7.37285	0.000842452	0.00377484
SRCRB4D	0.215986	0.194671	7.08686	7.36831	0.000845982	0.00378509
C9orf142	0.173717	0.11366	7.9292	7.35561	0.000855955	0.00382504
GGA1	0.0709501	0.213724	7.21791	7.34772	0.000862206	0.00384828
RASGRF2	0.204678	0.112003	6.86843	7.34534	0.000864101	0.00385322
CHUK	0.0581547	0.154419	7.69784	7.33689	0.000870867	0.00387749
GTPBP4	0.0294324	0.135733	8.38208	7.33373	0.00087341	0.00388763
BDNF	0.20875	0.160646	6.88225	7.33299	0.000874003	0.00388909
GALNT18	0.209953	0.0149263	7.85358	7.33084	0.000875745	0.00389566
PAPOLA	0.0385749	0.157163	8.52861	7.30056	0.000900566	0.00399153
HP1BP3	0.0688454	0.172331	7.77105	7.29061	0.000908874	0.0040247
PRSS27	0.215412	0.223958	6.89554	7.28044	0.000917448	0.00405776
ZNF707	0.0308147	0.132459	6.97669	7.27075	0.000925692	0.00408929
RNASEH1	0.0187656	0.160182	7.94036	7.269	0.000927193	0.00409468
SH3RF1	0.132266	0.177096	7.47396	7.26494	0.000930673	0.004107
ADAM9	0.207749	0.243371	7.87591	7.25338	0.000940659	0.0041454
TMEM39B	0.0666851	0.104962	7.72919	7.2486	0.00094482	0.00415999
NAPG	0.119178	0.146269	7.66284	7.24138	0.000951143	0.00418532
FAM163A	0.238533	0.0792639	6.93518	7.23772	0.000954364	0.00419823
NUDT1	0.122436	0.0371577	7.66461	7.22821	0.000962792	0.00423022
LRRC8E	0.013291	0.17787	7.3483	7.22317	0.000967283	0.00424741
NCAPD2	0.228124	0.220918	7.92398	7.21911	0.000970921	0.00426083
KLHDC7B	0.134016	0.129198	7.33031	7.21873	0.000971261	0.00426104
FAM214B	0.124114	0.147465	7.69817	7.21577	0.000973919	0.00427143
VWC2	0.252367	0.274813	6.72322	7.2109	0.000978313	0.00428685
WDR73	0.111108	0.142722	7.49471	7.20514	0.000983531	0.00430456
FLJ34503	0.23603	0.289562	7.06624	7.20417	0.000984417	0.00430587
ARSK	0.118295	0.169814	6.96868	7.20308	0.000985407	0.00430891
ZNF773	0.0160114	0.173525	7.37525	7.1956	0.000992241	0.00433029
JPH2	0.151608	0.132912	7.09271	7.19441	0.000993336	0.00433324
MUS81	0.0973384	0.124747	7.74687	7.1828	0.00100404	0.00437475
GM2A	0.059459	0.201958	9.59247	7.18088	0.00100583	0.00438124
FGFRL1	0.199473	0.0790239	7.16001	7.1721	0.00101403	0.00441335
HECTD3	0.124779	0.0233693	7.57161	7.17169	0.00101441	0.00441335
PIP	0.219966	0.271837	6.81402	7.16866	0.00101726	0.00442442
SSB	0.161634	0.0785132	8.11345	7.15157	0.00103346	0.00448291
CDX1	0.174205	0.113174	6.77301	7.14659	0.00103823	0.00450225
GBP2	0.205779	0.201012	8.27129	7.13214	0.00105219	0.00455473
TXNDC11	0.0881318	0.130909	7.46033	7.13166	0.00105266	0.00455542
TMEM154	0.167117	0.210956	7.29646	7.11232	0.00107165	0.00462532
H1FX	0.223885	0.0901016	7.94525	7.11151	0.00107246	0.00462692
AP4S1	0.0251675	0.195341	6.85055	7.11131	0.00107266	0.00462692
BTBD7	0.0490087	0.128463	7.27824	7.11005	0.00107392	0.0046294
HGS	0.123326	0.157946	8.25099	7.10875	0.0010752	0.00463107
GNRH1	0.187634	0.0808886	7.00504	7.10135	0.00108258	0.00465877
TTC1	0.15413	0.162875	7.7387	7.08829	0.00109575	0.00470663
FUT3	0.179789	0.261099	6.94751	7.08049	0.00110369	0.00473705
KLF4	0.257751	0.22799	7.94942	7.07884	0.00110537	0.0047415
PIGS	0.0700543	0.131062	7.60965	7.07621	0.00110806	0.00475026
MX2	0.15548	0.0614058	7.03104	7.07075	0.00111368	0.00477155
C1QTNF6	0.152851	0.275001	7.7128	7.05995	0.00112486	0.00481383
TUBGCP4	0.0171297	0.135341	7.4325	7.05744	0.00112748	0.00482084
DOCK5	0.207904	0.143737	7.28885	7.05106	0.00113416	0.00484436
GGCX	0.057998	0.177067	7.63652	7.04871	0.00113662	0.00485283
CPSF3L	0.193947	0.255762	7.89975	7.02308	0.00116391	0.0049578
C12orf65	0.145661	0.109573	7.44503	7.01013	0.00117796	0.00501181
DAB2IP	0.125968	0.173676	7.19169	7.0031	0.00118565	0.00504159
UPF1	0.0613753	0.146849	8.02211	7.0021	0.00118675	0.00504335
TNNT1	0.264588	0.16631	7.02043	6.98973	0.00120043	0.00509555
PRR3	0.15273	0.0933691	7.30754	6.97933	0.00121204	0.00513891
HSPA2	0.201016	0.0230551	8.5756	6.9725	0.00121973	0.00516553
ZNF34	0.18513	0.13091	7.25803	6.97097	0.00122147	0.00516989
CTDP1	0.0618286	0.117043	7.4399	6.96912	0.00122356	0.00517576
COG8	0.00906029	0.114088	7.17388	6.95906	0.00123501	0.00521666
SIN3B	0.0882941	0.214197	8.01392	6.95556	0.00123903	0.00523212
ANKRD12	0.0170361	0.149436	7.85104	6.95438	0.00124038	0.00523634
OR1A1	0.178952	0.0825827	6.6534	6.94538	0.00125076	0.00527105
GALNT1	0.0155364	0.161548	7.76227	6.94349	0.00125296	0.00527727
C19orf55	0.143657	0.00662686	6.62854	6.94253	0.00125407	0.00528044
USP20	0.0130199	0.10258	6.87706	6.93968	0.00125739	0.0052929
QRICH1	0.00982833	0.095709	7.72816	6.93785	0.00125953	0.00530036
NSRP1	0.065762	0.134877	7.60497	6.93462	0.0012633	0.00530961
CRIPAK	0.125201	0.23343	8.09379	6.93209	0.00126626	0.00531801
ASAP3	0.285392	0.143594	7.92483	6.92274	0.00127728	0.00535662
ZBTB2	0.146	0.201428	7.22889	6.91882	0.00128194	0.00537153
APH1A	0.106686	0.0933375	8.23261	6.91525	0.00128618	0.00538777
FBRS	0.0189407	0.154734	7.95805	6.90021	0.00130424	0.00545094
CBLB	0.253283	0.311226	8.04661	6.89418	0.00131155	0.00547995
CLDN10	0.200235	0.187124	6.63302	6.89275	0.0013133	0.00548568
BLOC1S4	0.117129	0.142042	8.0224	6.89144	0.00131488	0.00549074
CBX7	0.0530653	0.176927	7.62691	6.88813	0.00131893	0.00549978
H1F0	0.151743	0.212783	7.58173	6.87827	0.00133105	0.00554558
RECQL4	0.147984	0.125464	6.97346	6.87253	0.00133814	0.00557041
TJP2	0.00274171	0.171964	8.04969	6.86747	0.00134444	0.00559503
PDE1B	0.179637	0.019497	6.64832	6.86265	0.00135046	0.0056153
TGOLN2	0.0990745	0.20789	8.49087	6.85075	0.00136545	0.00566874
CPOX	0.207504	0.173728	7.881	6.85061	0.00136563	0.00566874
PAGR1	0.00918508	0.109669	7.66142	6.84529	0.00137239	0.00568891
GLYR1	0.0679787	0.170149	7.82288	6.84525	0.00137244	0.00568891
SCAMP2	0.126793	0.202662	7.97492	6.84429	0.00137365	0.00569235
S1PR3	0.150058	0.173003	7.49656	6.83828	0.00138134	0.00571772
C20orf26	0.147243	0.0124002	6.93396	6.83571	0.00138463	0.00572973
ICOSLG	0.148451	0.153609	7.08419	6.83281	0.00138837	0.00573872
TRIO	0.1109	0.150022	7.37385	6.82091	0.00140377	0.00579421
SLC18A1	0.130935	0.0739023	6.87708	6.80969	0.00141846	0.00585321
STX10	0.0909172	0.157857	7.63871	6.79975	0.00143161	0.0059008
AMOT	0.0893505	0.234917	8.50433	6.79868	0.00143303	0.00590501
POLRMT	0.119519	0.151103	7.61214	6.79181	0.0014422	0.00593443
CORO1C	0.125574	0.254575	8.30576	6.77379	0.00146652	0.00602608
FAM219A	0.0999768	0.0978533	7.44966	6.76193	0.00148276	0.00608425
C19orf33	0.216846	0.164035	7.42877	6.7595	0.00148612	0.00609291
YY1	0.0788509	0.164604	8.71756	6.75196	0.00149655	0.00613052
ADRBK2	0.0670027	0.167205	6.87389	6.75101	0.00149788	0.00613426
HDAC6	0.142659	0.101113	7.78793	6.7398	0.00151355	0.00618462
SAMD1	0.188498	0.0890813	7.2692	6.73286	0.00152333	0.00622286
TMEM184A	0.135428	0.242978	7.37917	6.72734	0.00153116	0.00624092
RNF24	0.124124	0.0748288	7.14058	6.72689	0.0015318	0.00624178
BTBD16	0.093775	0.247272	7.11836	6.72221	0.00153847	0.00626549
ZBTB22	0.0961917	0.14935	7.70305	6.71532	0.00154835	0.00630045
KIF1B	0.141567	0.101307	7.378	6.71168	0.00155359	0.00631828
XCR1	0.139349	0.124959	7.07083	6.70628	0.0015614	0.00633774
CEP192	0.0502805	0.102486	7.29503	6.69709	0.00157479	0.0063797
GTF2H4	0.13426	0.114627	7.48126	6.67731	0.001604	0.00648547
HEY1	0.199397	0.0492377	8.30418	6.67645	0.00160529	0.00648739
BAIAP2L1	0.203735	0.236612	7.95345	6.67097	0.00161348	0.00650943
PSCA	0.362189	0.36738	7.4826	6.66859	0.00161705	0.00651846
HIRA	0.189022	0.136259	7.30541	6.665	0.00162246	0.00653669
EIF5B	0.0489474	0.154749	7.76563	6.65957	0.00163066	0.00656431
PIFO	0.0773246	0.171905	7.06377	6.65878	0.00163186	0.00656733
ZNF514	0.0444598	0.243253	7.19139	6.64594	0.00165146	0.00663891
AANAT	0.158649	0.0698756	6.64263	6.64207	0.00165741	0.00666101
C22orf39	0.00346044	0.135783	7.30177	6.63894	0.00166223	0.00667855
SDF2	0.0578723	0.135202	8.47131	6.63233	0.00167249	0.00671607
DOK4	0.10395	0.0335224	7.15384	6.62817	0.00167896	0.00673655
THAP7	0.0973306	0.127502	7.25473	6.62565	0.0016829	0.00674863
ACD	0.118678	0.0822616	7.39849	6.62187	0.00168883	0.00676873
HARBI1	0.0372894	0.112559	7.09905	6.61314	0.00170259	0.00681639
ZER1	0.119596	0.157035	7.40409	6.60786	0.00171097	0.00684808
MUL1	0.0773787	0.132062	7.9602	6.60065	0.00172248	0.00689039
ING2	0.0277306	0.139058	7.83089	6.59768	0.00172725	0.00690382
CALHM3	0.109634	0.240872	7.00396	6.59673	0.00172877	0.0069072
SMOX	0.188532	0.0235403	7.4743	6.57944	0.00175681	0.00699714
ACAN	0.144712	0.153526	6.76439	6.57623	0.00176206	0.00701616
CCDC108	0.0484204	0.128621	6.71569	6.57146	0.00176989	0.00703779
UPK3B	0.115738	0.0602935	7.25206	6.56303	0.00178382	0.00708067
NRN1L	0.172707	0.103662	6.69806	6.54475	0.00181443	0.0071837
PTPN21	0.101462	0.242051	7.8237	6.5436	0.00181637	0.00718943
RAB40A	0.197125	0.133291	6.77894	6.53779	0.00182621	0.00721667
DNASE1	0.13338	0.137468	6.87579	6.53496	0.00183103	0.00722987
ERI1	0.0190139	0.165465	7.18042	6.5224	0.00185255	0.00730502
ELL2	0.0679221	0.232799	7.94802	6.51888	0.00185863	0.00732703
DARS	0.134559	0.0480543	9.11501	6.49306	0.00190386	0.00748519
C4orf3	0.119675	0.108466	7.88556	6.47025	0.00194473	0.00763153
CNKSR1	0.0258557	0.134698	7.34485	6.46496	0.00195433	0.00766504
DNAJC8	0.155971	0.0465875	8.81748	6.46351	0.00195697	0.00767135
CRIP1	0.221792	0.251577	8.88517	6.46174	0.00196021	0.00768198
PDE8A	0.035394	0.111823	7.2925	6.45665	0.00196951	0.00771639
MCM9	0.0525851	0.136464	7.00023	6.45525	0.00197207	0.00772435
SHARPIN	0.131729	0.0367704	7.69556	6.45406	0.00197427	0.00773088
GPC2	0.0231918	0.11496	6.87347	6.44761	0.00198616	0.00777537
CELSR2	0.0849074	0.125785	7.06163	6.41852	0.00204073	0.00795713
SMEK1	0.00665836	0.120524	7.34068	6.41795	0.00204181	0.00795922
TMC5	0.194761	0.228941	7.22762	6.41473	0.00204794	0.00797886
LRIG2	0.00573565	0.0937363	7.65392	6.41369	0.00204995	0.00798454
EEA1	0.0306852	0.164367	7.16581	6.40463	0.00206732	0.00804579
BTAF1	0.0809145	0.214188	7.80522	6.39483	0.00208629	0.00810673
E4F1	0.125315	0.0933873	8.06322	6.39127	0.00209321	0.00812929
PHPT1	0.186468	0.110381	8.36206	6.38009	0.00211515	0.0081993
NEU1	0.0734208	0.145818	8.41625	6.37105	0.00213304	0.00825989
BUD13	0.00531081	0.102316	7.44584	6.36381	0.00214749	0.00830925
PANK4	0.0199947	0.104984	7.4939	6.36188	0.00215136	0.00832202
RGS16	0.20202	0.031156	7.40192	6.35636	0.00216246	0.00836277
CGN	0.162418	0.160257	7.29779	6.35462	0.00216597	0.00837414
LETM2	0.157526	0.130137	6.70712	6.3531	0.00216905	0.00838162
PROM2	0.0659537	0.147418	7.72096	6.34045	0.00219478	0.00846764
FIGN	0.00561332	0.180229	6.96597	6.33662	0.00220263	0.00849346
C5orf27	0.0507209	0.132714	7.26406	6.33404	0.00220794	0.00851169
ETV5	0.0921413	0.251095	8.4191	6.32969	0.00221693	0.0085396
ZNF57	0.0885075	0.164412	7.11504	6.32538	0.00222586	0.00856273
ZDHHC6	0.0345499	0.178593	7.97741	6.32331	0.00223015	0.00857475
GOLGA3	0.0140077	0.140056	8.28663	6.31666	0.00224404	0.00862136
C19orf24	0.188436	0.0897404	7.61081	6.31407	0.00224946	0.00863766
IPMK	0.267979	0.310781	6.91332	6.31357	0.00225051	0.00863802
ZNF513	0.09587	0.163656	7.66509	6.30457	0.00226948	0.0086963
PDIA3	0.0106482	0.173977	7.86768	6.30318	0.00227242	0.00870303
DIAPH2	0.0160417	0.107647	8.06094	6.30282	0.00227318	0.00870361
ABTB2	0.0588969	0.19828	7.2483	6.30227	0.00227436	0.00870361
SERTAD2	0.142638	0.182765	8.58649	6.29823	0.00228293	0.00872671
PPP4R4	0.150964	0.155672	6.67683	6.29723	0.00228507	0.00873095
PPP2R5A	0.144148	0.10104	7.78489	6.29297	0.00229418	0.00876116
GUSB	0.0671072	0.157344	8.74014	6.28821	0.00230438	0.00879574
CEBPD	0.306015	0.17918	9.63283	6.28791	0.00230503	0.00879574
SMAD2	0.00154086	0.150149	7.44448	6.27652	0.00232966	0.00887586
KDM5C	0.119176	0.199347	7.69019	6.26578	0.00235313	0.0089513
THOC1	0.246796	0.222414	7.7908	6.25996	0.00236595	0.00898842
C1orf61	0.179688	0.0951701	6.68276	6.2592	0.00236761	0.00899239
PRODH	0.160923	0.0319922	7.12023	6.25811	0.00237003	0.00899689
CERS4	0.122309	0.197122	6.96525	6.25073	0.00238641	0.00905176
NLRP4	0.146765	0.0267907	6.64642	6.25021	0.00238757	0.00905176
SAP30BP	0.0774524	0.121703	7.74342	6.24548	0.00239814	0.00908244
ABCA12	0.246678	0.263671	7.13336	6.23653	0.00241827	0.00915392
STX16	0.0553682	0.19362	8.1099	6.23053	0.00243184	0.00919582
POLR2F	0.152902	0.112551	8.72651	6.23011	0.0024328	0.00919707
SYNJ2	0.161088	0.235324	7.34765	6.2224	0.00245037	0.0092587
HPS4	0.0939161	0.148707	7.06235	6.21984	0.00245623	0.00927847
RBM5	0.0931147	0.14722	8.71106	6.21458	0.00246833	0.00931935
PNPLA2	0.0978919	0.194253	7.67986	6.21	0.0024789	0.00935445
CLDN3	0.166499	0.135054	7.29248	6.20838	0.00248266	0.00936622
WDR34	0.0702367	0.115916	7.41952	6.19217	0.00252054	0.00949204
AGXT	0.24017	0.204171	6.90991	6.19145	0.00252223	0.00949595
DAPK3	0.112409	0.117128	7.82294	6.19007	0.00252549	0.00950578
EXOSC5	0.18746	0.0553616	7.21639	6.18799	0.0025304	0.00951938
GPR78	0.0291239	0.253872	7.27673	6.18161	0.00254552	0.00956643
EDEM3	0.0382701	0.16765	7.23797	6.16732	0.00257973	0.00967908
SAMD4B	0.0888952	0.187546	7.4163	6.16601	0.0025829	0.00968702
HN1	0.343881	0.165107	7.83368	6.15266	0.00261531	0.00978106
ATG16L2	0.185883	0.138316	7.10586	6.13064	0.00266968	0.0099527
DGKA	0.13569	0.155666	7.23412	6.1268	0.00267929	0.00997958
