# Supplementary material for: Large Scale Aggregate Microarray Analysis Reveals Three Distinct Molecular Subclasses of Human Preeclampsia
Source: PLoS One. 2015 Feb 13;10(2):e0116508. doi: 10.1371/journal.pone.0116508 (PMC4332506; doi:10.1371/journal.pone.0116508)
Supplement: S9 Table — (XLSX) [file pone.0116508.s012.xlsx]

## Sheet: PE1 vs C1
Gene sets found to be moderately over-represented (FDR < 0.50) in cluster 1 PE samples compared to cluster 1 controls by GSEA
Gene Set	Size	P-value	FDR q-value
SPINDLE_POLE	18	0.00207469	0.286792
HORMONE_ACTIVITY	36	0	0.452493
MITOCHONDRIAL_RIBOSOME	19	0.00196464	0.486399
ORGANELLAR_RIBOSOME	19	0.00389105	0.491539
REGULATION_OF_RESPONSE_TO_EXTERNAL_STIMULUS	15	0.0215264	0.492851
B_CELL_DIFFERENTIATION	11	0.0105042	0.455611
RIBOSOMAL_SUBUNIT	17	0.0101626	0.484813
MITOTIC_SISTER_CHROMATID_SEGREGATION	16	0.0194553	0.476971
NEGATIVE_REGULATION_OF_RESPONSE_TO_STIMULUS	11	0.0143149	0.479809
MITOCHONDRIAL_LUMEN	42	0.00396825	0.40158
INTERFERON_GAMMA_PRODUCTION	14	0.0194932	0.408016
INTERFERON_GAMMA_BIOSYNTHETIC_PROCESS	12	0.0168776	0.416219
BASE_EXCISION_REPAIR	15	0.0174419	0.419352
CHROMOSOME_SEGREGATION	32	0.0141988	0.42098
OXYGEN_AND_REACTIVE_OXYGEN_SPECIES_METABOLIC_PROCESS	19	0.0321932	0.425485
CELL_CYCLE_PROCESS	179	0	0.428777
REGULATION_OF_INTERFERON_GAMMA_BIOSYNTHETIC_PROCESS	11	0.0323232	0.430231
CARBOHYDRATE_TRANSPORT	17	0.0281426	0.436629
M_PHASE	103	0.00185529	0.436681
MITOCHONDRIAL_MATRIX	42	0.0164948	0.44794
NUCLEOLAR_PART	17	0.0401606	0.449564
CENTROSOME_CYCLE	11	0.0183299	0.450474
MITOTIC_CELL_CYCLE	146	0.00189394	0.451345
OXIDOREDUCTASE_ACTIVITY_GO_0016705	35	0.0238095	0.452052
MYELOID_LEUKOCYTE_DIFFERENTIATION	12	0.052521	0.460824
MICROTUBULE_ORGANIZING_CENTER_ORGANIZATION_AND_BIOGENESIS	16	0.0299065	0.465571
CELL_CYCLE_PHASE	156	0.00363636	0.466429
RESPONSE_TO_STEROID_HORMONE_STIMULUS	10	0.0476191	0.466912
CELL_CYCLE_GO_0007049	292	0	0.467216
MICROTUBULE_ORGANIZING_CENTER	64	0.00572519	0.471609
RESPONSE_TO_NUTRIENT_LEVELS	27	0.0294118	0.47509
CENTROSOME	55	0.011811	0.482888
CELL_ACTIVATION	65	0.00575816	0.490091
CYTOKINE_SECRETION	17	0.028	0.490117
CHROMOSOME	116	0.00394477	0.490303
ENDONUCLEASE_ACTIVITY_GO_0016893	11	0.0604752	0.491891
CHROMOSOME_CONDENSATION	10	0.0189394	0.491983
M_PHASE_OF_MITOTIC_CELL_CYCLE	81	0.0135922	0.494333
