# Supplementary material for: Large Scale Aggregate Microarray Analysis Reveals Three Distinct Molecular Subclasses of Human Preeclampsia
Source: PLoS One. 2015 Feb 13;10(2):e0116508. doi: 10.1371/journal.pone.0116508 (PMC4332506; doi:10.1371/journal.pone.0116508)
Supplement: S10 Table — (XLSX) [file pone.0116508.s013.xlsx]

## Sheet: C1 vs C3
Gene sets found to be at least moderately over-represented (FDR < 0.50) in cluster 3 PE samples compared to cluster 3 controls by GSEA.
The ontologies significant at FDR < 0.25 are shown in bold. The specific enriched genes are indicated for these gene sets
Gene Set	Size	P-value	FDR q-value	Significant Genes --->
GLUCOSE_METABOLIC_PROCESS	25	0	0	PFKFB1	PDK3	PFKL	PDK1	G6PD	GAPDHS	SLC25A10	ALDOB	ALDOA	GCK	IRS2	UGDH
GLUCOSE_CATABOLIC_PROCESS	10	0	0.101089	PFKFB1	PFKL	GAPDHS	ALDOB	ALDOA
RESPONSE_TO_VIRUS	42	0.0019802	0.082106	IFNAR2	IRF7	RSAD2	IFNW1	FGR	CCL8	TLR8	ISG20	IFI44	IFNAR1	TRIM22	PTPRC	CREBZF	TNF	IFNGR2	SPACA3	ABCE1	IFNGR1	BNIP3	BNIP3L
REGULATION_OF_HORMONE_SECRETION	13	0.00389864	0.0991719	INHBA	OSM	CARTPT	IL11	INHBB	INHA	GCK
HORMONE_SECRETION	16	0	0.0832819	INHBA	OSM	CARTPT	IL11	INHBB	INHA	GCK
FEEDING_BEHAVIOR	19	0	0.101382	LEP	CCKBR	CARTPT	GALR3	HCRTR2
NEGATIVE_REGULATION_OF_RESPONSE_TO_STIMULUS	11	0	0.141286	LEP	CARTPT	PTPRC
NEGATIVE_REGULATION_OF_CYTOKINE_BIOSYNTHETIC_PROCESS	12	0.00796813	0.179118	INHBA	INHBB	INHA	IL6	SIGIRR
REGULATION_OF_RESPONSE_TO_EXTERNAL_STIMULUS	15	0.00389105	0.372254
PML_BODY	13	0.008	0.365691
CARBOHYDRATE_KINASE_ACTIVITY	15	0.00764818	0.370739
RESPONSE_TO_BIOTIC_STIMULUS	99	0	0.414228
ANATOMICAL_STRUCTURE_FORMATION	51	0.00389105	0.38878
RESPONSE_TO_OTHER_ORGANISM	70	0	0.369711
INTERFERON_GAMMA_BIOSYNTHETIC_PROCESS	12	0.0247934	0.390077
EXTRACELLULAR_SPACE	202	0	0.390173
ANGIOGENESIS	43	0.00579151	0.411463
RESPONSE_TO_NUTRIENT_LEVELS	27	0.0319829	0.431754
CELLULAR_RESPONSE_TO_EXTRACELLULAR_STIMULUS	10	0.0507099	0.433517
CHROMOSOME_SEGREGATION	32	0.0251046	0.436486
CELL_MATRIX_ADHESION	35	0.0340681	0.436541
NEGATIVE_REGULATION_OF_CELL_CYCLE	72	0.00372439	0.43807
INTERFERON_GAMMA_PRODUCTION	14	0.0154739	0.438627
INNATE_IMMUNE_RESPONSE	21	0.0421456	0.439219
HEPARIN_BINDING	21	0.0480962	0.440057
INTERPHASE	65	0.010101	0.440324
SPINDLE_ORGANIZATION_AND_BIOGENESIS	10	0.0395257	0.440498
MYELOID_LEUKOCYTE_DIFFERENTIATION	12	0.0412574	0.440533
CELLULAR_CARBOHYDRATE_CATABOLIC_PROCESS	22	0.0443038	0.440917
GENERATION_OF_A_SIGNAL_INVOLVED_IN_CELL_CELL_SIGNALING	26	0.0294695	0.442252
SOLUBLE_FRACTION	143	0.00746269	0.442308
G1_PHASE	15	0.0506823	0.442732
CELL_CYCLE_GO_0007049	292	0	0.444867
CYTOKINE_BINDING	47	0.0121457	0.445014
REGULATION_OF_INTERFERON_GAMMA_BIOSYNTHETIC_PROCESS	11	0.0136187	0.445395
DNA_DAMAGE_RESPONSESIGNAL_TRANSDUCTION_RESULTING_IN_INDUCTION_OF_APOPTOSIS	14	0.0469667	0.446454
SPINDLE_POLE	18	0.0379747	0.446752
CELL_SUBSTRATE_ADHERENS_JUNCTION	15	0.0303644	0.447102
REGULATION_OF_RESPONSE_TO_STIMULUS	52	0.0122449	0.451056
FOCAL_ADHESION	12	0.0501931	0.451134
CARBOHYDRATE_CATABOLIC_PROCESS	23	0.0261044	0.451254
M_PHASE_OF_MITOTIC_CELL_CYCLE	81	0.019084	0.453251
REGULATION_OF_IMMUNE_RESPONSE	28	0.0426829	0.453936
COLLAGEN_BINDING	11	0.0465587	0.45413
CELL_MATRIX_JUNCTION	17	0.0654762	0.454315
CYTOKINE_BIOSYNTHETIC_PROCESS	40	0.0232558	0.455246
DETECTION_OF_STIMULUS_INVOLVED_IN_SENSORY_PERCEPTION	16	0.0354331	0.455554
MITOSIS	78	0.0132075	0.456785
CELL_SUBSTRATE_ADHESION	36	0.00814664	0.457239
LOW_DENSITY_LIPOPROTEIN_BINDING	12	0.0429688	0.457257
NEUROPEPTIDE_SIGNALING_PATHWAY	12	0.0523139	0.45861
RHO_GTPASE_ACTIVATOR_ACTIVITY	16	0.0243902	0.46166
POSITIVE_REGULATION_OF_SECRETION	19	0.0187891	0.462417
G1_PHASE_OF_MITOTIC_CELL_CYCLE	13	0.0369686	0.464742
CELL_RECOGNITION	14	0.0331384	0.465723
CELL_CYCLE_PROCESS	179	0	0.465792
STRUCTURAL_CONSTITUENT_OF_CYTOSKELETON	55	0.00588235	0.466096
PHOTOTRANSDUCTION	12	0.0797665	0.466587
RESPONSE_TO_EXTRACELLULAR_STIMULUS	31	0.0389864	0.46744
REGULATION_OF_CYTOKINE_BIOSYNTHETIC_PROCESS	38	0.0500963	0.469334
REGULATION_OF_DEFENSE_RESPONSE	18	0.0359281	0.470186
ANDROGEN_RECEPTOR_SIGNALING_PATHWAY	10	0.0759754	0.470418
REGULATION_OF_MITOSIS	39	0.0597302	0.470699
IMMUNE_EFFECTOR_PROCESS	30	0.0571429	0.471262
DNA_MODIFICATION	11	0.0812379	0.471688
NEGATIVE_REGULATION_OF_CELL_DIFFERENTIATION	26	0.0155945	0.471959
CYTOKINE_METABOLIC_PROCESS	41	0.0215686	0.472049
REGULATION_OF_CELL_CYCLE	171	0	0.473476
RECEPTOR_BINDING	318	0.00573614	0.47473
CDC42_PROTEIN_SIGNAL_TRANSDUCTION	11	0.0867769	0.474835
REGULATION_OF_VIRAL_REPRODUCTION	10	0.0880503	0.475459
VASCULATURE_DEVELOPMENT	50	0.0117417	0.477126
RESPONSE_TO_UV	24	0.0690335	0.477777
EXTRACELLULAR_REGION_PART	281	0	0.479954
LIPOPROTEIN_BINDING	18	0.0194384	0.480494
MITOTIC_CELL_CYCLE	146	0	0.48254
DETECTION_OF_EXTERNAL_STIMULUS	21	0.0646388	0.483602
CELL_CYCLE_PHASE	156	0.00201207	0.484687
CASPASE_REGULATOR_ACTIVITY	14	0.0511811	0.485283
MULTI_ORGANISM_PROCESS	131	0.0132075	0.485759
POSITIVE_REGULATION_OF_IMMUNE_RESPONSE	25	0.0658915	0.486411
RESPONSE_TO_LIGHT_STIMULUS	43	0.0513834	0.486657
M_PHASE	103	0.0130841	0.487366
RESPONSE_TO_RADIATION	56	0.0373832	0.487799
GLAND_DEVELOPMENT	12	0.0787879	0.487885
LIPID_KINASE_ACTIVITY	12	0.0776892	0.489581
INTERCELLULAR_JUNCTION_ASSEMBLY	10	0.106719	0.490322
NEGATIVE_REGULATION_OF_HYDROLASE_ACTIVITY	11	0.109959	0.490476
ADAPTIVE_IMMUNE_RESPONSE_GO_0002460	20	0.0814664	0.490719
RESPONSE_TO_STEROID_HORMONE_STIMULUS	10	0.100604	0.490861
ACTIN_FILAMENT_BASED_MOVEMENT	10	0.0814815	0.493622
ORGAN_MORPHOGENESIS	131	0.0244399	0.493632
REGULATION_OF_IMMUNE_EFFECTOR_PROCESS	14	0.0984252	0.493985
NUCLEAR_MATRIX	12	0.0946746	0.494468
SPECIFIC_TRANSCRIPTIONAL_REPRESSOR_ACTIVITY	10	0.101562	0.49662
ADAPTIVE_IMMUNE_RESPONSE	21	0.089613	0.49752
HEMATOPOIETIN_INTERFERON_CLASSD200_DOMAIN_CYTOKINE_RECEPTOR_ACTIVITY	32	0.0689655	0.499543
