# Supplementary material for: Large Scale Aggregate Microarray Analysis Reveals Three Distinct Molecular Subclasses of Human Preeclampsia
Source: PLoS One. 2015 Feb 13;10(2):e0116508. doi: 10.1371/journal.pone.0116508 (PMC4332506; doi:10.1371/journal.pone.0116508)
Supplement: S11 Table — (XLSX) [file pone.0116508.s014.xlsx]

## Sheet: Supplementary Table 8.csv
Sample	Batch	Phenotype	GA	Nationality	Occurrence of Labor	Fetal Sex	A1CF	A2M	A2ML1	A4GALT	AAAS	AACS	AADAT	AAGAB	AAMDC	AAMP	AANAT	AAR2	AARS	AARS2	AASDH	AASDHPPT	AASS	AATF	ABAT	ABCA1	ABCA11P	ABCA12	ABCA13	ABCA2	ABCA3	ABCA4	ABCA5	ABCA6	ABCA7	ABCA8	ABCA9	ABCB1	ABCB10	ABCB4	ABCB6	ABCB7	ABCB8	ABCB9	ABCC1	ABCC10	ABCC11	ABCC12	ABCC2
GSM747298	GSE30186	PE	36	CN	No	F	6.23816	8.92146	6.85011	7.44161	7.37243	7.81191	6.70957	7.30091	7.29309	8.08786	6.64649	7.95157	8.91663	7.52502	7.33263	7.60788	6.93516	8.28495	7.15718	9.04424	7.08087	6.7455	6.16537	6.91486	7.12463	6.74983	7.17265	6.55884	7.00164	7.32733	6.44558	8.60485	7.37284	6.86895	7.39802	7.38103	7.60932	7.15217	7.07632	7.279	6.72195	6.42264	7.00773
GSM747299	GSE30186	PE	36	CN	No	M	6.74246	9.11411	6.8324	7.10828	7.47642	7.66986	6.93735	7.74586	7.279	7.99426	6.82796	8.04437	8.90606	7.50564	7.18485	7.46966	7.05702	8.09094	7.34169	9.10859	7.11212	6.88808	6.53533	6.95145	7.34466	6.81924	7.43609	7.03228	7.24407	7.16215	7.09801	8.28108	7.34379	6.88436	7.13147	7.78413	7.46669	7.01154	7.06674	7.35539	6.8472	6.6679	6.95655
GSM747300	GSE30186	PE	36	CN	No	F	6.42529	8.59533	6.8762	7.2518	7.2536	7.54743	6.90781	7.32792	7.42231	7.81191	6.77943	7.99883	8.83283	7.37023	7.41221	7.30913	7.10957	8.1985	6.64203	8.64497	6.79924	7.15436	5.9514	6.69479	7.09537	6.77047	7.38229	6.42345	7.22936	7.26253	7.08371	8.82272	7.47655	6.66018	7.35907	7.75307	7.67382	7.0736	7.25416	7.37233	6.72684	6.39877	7.1105
GSM747301	GSE30186	PE	36	CN	No	M	6.8071	9.72301	6.26423	7.34937	7.27517	7.39969	6.87865	7.61021	7.63564	7.84243	6.56923	7.88745	9.04186	7.85018	7.35037	7.75654	7.52199	7.63262	6.96965	8.53226	6.80169	7.29224	6.15387	7.21163	7.67242	6.96998	6.86039	7.1948	7.30091	7.73431	6.42264	8.41032	7.41781	6.8918	7.1768	8.06085	7.29151	6.95155	7.58893	7.29512	6.92497	6.62526	6.53533
GSM747302	GSE30186	PE	36	CN	No	M	6.69465	9.00634	7.21479	7.67633	7.50911	7.02981	6.64564	7.71236	7.95337	7.70978	6.68616	7.80867	9.58036	7.6083	7.29285	7.79589	7.16101	7.81782	6.96965	8.94617	6.83834	7.32073	6.65544	7.05163	7.52845	7.34885	6.56923	6.65357	7.18344	6.82591	6.53118	7.09019	7.95034	7.03701	7.46614	8.15671	7.02524	7.49516	7.32953	7.63278	7.04161	6.68469	6.57095
GSM747303	GSE30186	PE	36	CN	No	F	6.80169	9.39893	6.86161	7.12658	7.31462	7.53211	7.04586	7.69663	7.19898	7.81262	6.5752	7.82639	8.87168	7.32085	7.17691	7.80055	7.26421	8.17499	6.91411	8.44834	7.23323	6.96261	5.77789	6.52011	7.3469	6.26889	7.56497	6.85217	6.8588	6.79494	6.81868	8.7638	7.43176	6.70285	7.13215	8.13778	7.67696	7.03195	7.05964	7.43061	6.77424	6.36467	6.79118
GSM747304	GSE30186	C	39	CN	No	F	6.24337	9.03733	6.58933	7.12925	7.22697	7.86427	6.85501	7.76733	7.8069	7.96577	6.62914	7.99044	8.8118	7.64416	7.22588	7.48531	6.97208	7.78228	7.0345	8.47682	7.18601	7.10944	6.56565	6.98582	7.26421	6.62397	6.86273	7.12053	7.50794	7.49905	7.18977	7.73448	7.34762	5.71555	7.40663	7.84502	6.78184	7.16727	7.01615	7.38813	6.61741	6.96693	6.65603
GSM747305	GSE30186	C	39	CN	No	F	6.63333	9.41251	7.05119	7.37829	7.53379	7.83586	6.88197	7.71318	7.26726	8.10472	6.56147	8.07597	8.80825	7.39118	7.71839	7.58854	7.19836	8.12733	7.28713	8.79331	7.37918	7.21917	7.10687	7.00452	7.09446	6.22183	7.20102	7.11223	6.95727	7.72311	6.59191	8.46543	7.36935	6.77093	7.42529	7.86299	7.25085	6.92364	7.20113	7.3216	7.17992	6.84033	7.0399
GSM747306	GSE30186	C	39	CN	No	M	6.45371	9.43174	6.63196	7.42451	7.47655	7.56323	6.96493	7.75917	7.52949	8.0762	6.05119	8.05386	8.90778	7.65932	7.33879	7.64852	6.89797	8.15543	7.25549	8.35551	7.16648	7.39762	7.36293	6.88829	7.66326	6.91057	7.28459	7.1843	6.73223	7.48343	6.94969	8.66915	7.25036	7.21609	7.19983	7.79077	7.30079	7.17798	6.94979	7.32843	7.29991	6.90061	7.09835
GSM747307	GSE30186	C	39	CN	No	M	6.25852	9.30044	6.28991	7.46116	7.4461	7.55263	7.03137	7.49808	7.80417	8.18175	6.37241	8.10084	8.70872	7.3534	7.34678	7.48756	7.09358	8.25314	7.36973	9.00521	7.41859	7.06102	6.99702	6.91101	7.22483	6.51989	7.34874	6.99283	7.38676	7.58757	6.7747	7.68529	7.45367	6.56848	7.10253	7.66247	6.66339	6.95944	7.07731	7.22876	6.89192	6.50795	6.87487
GSM747308	GSE30186	C	39	CN	No	F	6.29067	9.12804	6.69323	8.06226	7.20736	7.55278	6.53271	7.39776	8.07966	8.24876	7.02238	7.8323	9.01749	7.40586	7.52461	7.55897	7.36788	8.17239	6.98549	8.44111	7.2938	6.98048	6.76421	6.97442	7.34678	7.06504	7.17179	6.64662	7.0972	7.61482	6.6576	8.09672	7.2494	6.88197	6.98224	7.8452	7.34037	7.21631	7.07305	7.46813	6.76399	6.18802	7.24611
GSM747309	GSE30186	C	39	CN	No	F	6.55218	9.0995	6.36201	7.38942	7.43518	7.27973	6.50578	7.53017	7.67445	8.31182	6.77305	7.92553	8.66436	7.66358	7.54785	7.75488	7.43358	8.29042	7.05252	9.24098	7.11095	7.44359	6.50986	7.06067	6.90705	7.0084	7.22089	6.86196	7.02949	7.73365	6.70877	7.67429	7.37677	6.58082	7.326	7.63806	7.50405	6.98549	6.90759	7.19814	6.64885	6.53013	6.7824
GSM225470	GSE10588	C	34	FIN	Unknown	M	6.08573	9.29146	7.03792	7.12417	7.38601	7.24986	6.71286	7.5063	7.6223	8.09161	6.53951	7.81431	8.47851	7.36624	7.39814	7.89603	6.97488	7.64265	7.03568	8.77002	7.13847	6.74935	6.58372	6.75102	7.08939	6.77742	7.49026	6.42878	7.0084	7.17205	6.21053	8.10493	7.40904	5.63403	7.36451	7.77275	6.841	6.90559	6.77189	7.36215	6.56022	6.78873	6.65313
GSM225471	GSE10588	C	34	FIN	Unknown	F	6.61708	9.07702	6.7624	7.56792	7.31997	7.65402	6.88654	7.62023	7.67851	8.10107	6.48816	7.96006	8.83201	7.76835	7.50589	7.58867	7.03501	8.30589	6.64536	8.39867	7.01742	7.47778	6.78407	7.07574	7.56976	6.91943	7.06283	6.60487	6.98571	7.1317	7.04463	9.00412	7.89315	7.02481	7.54713	7.65265	7.87188	7.07831	7.21832	7.40561	6.83351	6.45622	6.80487
GSM225472	GSE10588	C	34	FIN	Unknown	F	6.20661	9.36844	6.52658	7.47521	7.38051	7.75555	6.82656	7.38103	7.83105	7.87593	6.8334	8.13902	9.03733	7.47337	7.43305	7.36451	6.97498	8.17789	6.93101	8.67962	7.46839	6.76216	6.35125	7.33867	8.00213	6.68427	6.6962	6.69375	7.37541	7.63833	5.9514	7.88866	7.51141	6.7605	7.14215	7.71927	7.5385	7.22065	7.09244	7.46561	6.78636	5.87577	7.06516
GSM225473	GSE10588	C	34	FIN	Unknown	F	6.31157	9.0853	6.49004	7.43267	7.50309	7.3352	6.73664	7.7114	7.5342	8.18657	6.47556	7.78642	8.53362	7.3149	7.52903	7.72583	7.10288	7.84362	7.39016	8.71912	7.28217	7.03326	6.84331	6.81152	7.14215	6.51613	7.43569	6.94925	7.00974	7.5162	6.90792	8.30743	7.30645	6.69993	7.24552	7.88847	7.39336	6.95676	6.8588	7.3232	7.08696	6.67679	6.98427
GSM225474	GSE10588	C	34	FIN	Unknown	M	6.41277	9.17403	6.87092	7.18453	7.474	7.41598	6.66564	7.10493	7.67336	8.16899	6.45527	7.90027	8.22838	7.60844	7.50534	7.45419	7.03337	7.99387	7.49764	8.43283	7.30255	6.89063	6.56147	6.91463	7.43658	7.24859	7.5699	7.13542	6.98128	7.93638	7.07574	7.80383	7.34989	6.74173	7.28352	7.98103	7.56752	7.23158	6.65313	7.23452	6.99112	6.37555	6.74005
GSM225475	GSE10588	C	34	FIN	Unknown	F	6.35858	9.29503	6.65051	7.82355	7.20584	7.62919	6.78149	7.54254	7.47098	8.05654	6.37699	8.00869	8.85371	7.69346	7.44515	7.69521	7.0782	8.1033	7.11234	8.38631	7.37892	7.0579	6.83407	6.99735	7.11638	7.63176	7.50191	7.15121	6.98884	7.50259	7.2607	8.51242	7.55348	6.70701	7.28964	8.04782	7.44848	7.11141	7.6819	7.31807	6.92431	6.69348	6.69375
GSM225476	GSE10588	C	34	FIN	Unknown	M	6.85567	8.68018	6.97643	7.78891	7.23815	8.38115	6.90342	7.82355	7.59519	8.01195	6.6204	7.99947	9.03591	7.67677	7.53683	7.43343	6.90649	8.47941	7.00219	8.38153	6.69194	6.9881	6.79165	6.78756	7.06619	6.66579	6.90537	6.37789	6.78636	7.83315	7.19362	8.35	7.21343	7.05186	7.10072	7.87353	7.56916	7.1768	6.96753	7.3732	6.79289	6.53292	7.16319
GSM225477	GSE10588	C	34	FIN	Unknown	F	6.5143	9.21985	6.82668	7.1573	7.07619	7.78559	6.86906	7.52187	8.0953	8.20382	6.50093	8.0388	8.88397	7.25487	7.57301	7.32563	7.02949	8.25803	7.17099	8.43206	7.34089	7.13125	6.41691	7.19326	7.36304	6.86861	7.60217	7.38128	7.29755	8.12981	6.60598	7.57314	7.49556	6.60816	7.60421	8.03196	6.66651	7.19676	6.90792	7.41196	6.99846	6.74887	6.78815
GSM225478	GSE10588	C	34	FIN	Unknown	M	6.51384	8.81498	7.14313	7.39106	7.44028	7.2772	6.83043	7.78396	7.3675	8.30183	6.57185	7.84138	8.64446	7.3232	7.34579	8.02713	8.79159	7.89449	7.32929	8.81261	7.05453	7.22555	6.56147	6.93135	7.28299	6.88345	7.21418	7.14897	6.96322	7.96951	6.92199	8.17343	7.25549	6.87497	7.34715	7.76618	7.13315	6.86557	6.98625	7.2344	6.44416	6.76633	6.64061
GSM225479	GSE10588	C	34	FIN	Unknown	M	6.58006	9.30044	6.69558	7.58366	7.45756	7.88409	6.97838	7.62259	7.67259	8.15494	6.51055	7.94676	8.76862	7.38881	7.29743	7.44596	6.87563	8.06131	7.1962	8.34108	7.11581	7.61818	6.54557	7.04196	7.20297	5.77789	7.5532	6.70583	6.76421	6.96172	6.65153	8.35105	7.49528	6.69007	7.31351	7.70235	7.8628	7.0504	7.19759	7.40548	6.76276	6.50045	7.15346
GSM225480	GSE10588	C	34	FIN	Unknown	M	6.71577	9.24452	6.47988	7.02012	7.29719	7.70543	6.93355	7.51675	7.64563	7.74275	6.61789	8.02713	9.07462	7.6267	7.38639	7.35881	7.17251	8.22721	6.96376	8.54829	7.27288	6.80886	7.03895	7.01638	7.60704	6.902	6.80593	7.12623	6.9265	7.67773	6.772	8.03743	7.48984	6.37382	7.34715	8.11646	7.41949	7.34591	7.33568	7.41417	6.84198	6.78138	6.82741
GSM225481	GSE10588	PE	34	FIN	Unknown	M	6.63532	9.65712	6.25162	7.8297	7.50897	7.25883	7.20031	7.14584	7.75555	7.81484	6.49611	7.83602	8.98756	7.77292	7.53056	7.47034	7.3182	7.92258	6.54495	8.92773	7.36293	7.41456	6.67665	7.21832	7.47271	7.21393	6.84068	7.00795	7.26801	7.34415	6.82973	7.13019	7.48064	6.80569	7.26739	7.77446	6.76645	7.20078	7.42011	7.41093	6.55608	6.94678	7.17634
GSM225483	GSE10588	C	34	FIN	Unknown	M	6.83218	9.12653	6.5741	7.17227	7.16272	7.51493	7.10127	7.38358	7.61757	7.68483	6.82786	8.10688	9.23943	7.69952	7.25788	7.51274	7.23055	8.37398	6.78546	8.54003	6.7851	7.08707	6.38374	6.67652	7.79505	6.80371	6.80618	7.25775	7.04024	7.64459	6.94559	8.26402	7.34255	6.66595	7.32135	8.12903	6.84598	7.55991	8.09137	7.47873	6.24042	6.21951	7.22841
GSM225484	GSE10588	C	34	FIN	Unknown	M	6.52634	9.56102	6.18316	7.08159	7.32059	7.44555	6.71651	7.67756	7.83979	8.16846	6.50045	7.80126	8.98342	7.67031	7.32855	7.81782	7.26776	7.89643	7.04674	8.60067	7.3029	6.4463	6.58965	6.8675	7.17205	7.42231	7.13426	6.87475	6.88942	7.61272	6.56004	8.64753	6.99459	7.26082	7.46466	7.61701	6.5208	7.02872	7.35126	7.33361	6.35998	6.87509	6.75138
GSM225485	GSE10588	C	34	FIN	Unknown	F	6.84633	9.20417	6.73096	7.66454	7.22174	7.42464	6.99205	7.70315	7.84685	8.24356	6.61661	7.90125	9.07228	7.57705	7.46219	7.56822	7.10402	8.27119	7.08147	8.68515	6.93379	7.17521	6.48244	7.00907	7.27142	6.40958	7.37157	6.44873	6.856	7.04542	6.72159	8.5363	7.33091	6.89808	7.09278	7.96438	7.7645	7.28916	7.24244	7.4755	6.96249	6.92769	6.80247
GSM225486	GSE10588	C	34	FIN	Unknown	M	6.09474	9.28078	6.82184	7.15661	7.4668	7.21443	6.6827	7.67382	7.61716	8.31513	6.4914	7.90569	8.77589	7.38868	7.44	7.87971	7.08785	7.79969	6.9231	8.61765	7.12812	6.68285	6.49563	6.8538	7.31709	6.95265	7.09367	6.81187	6.87843	7.32021	6.4868	7.62186	7.2655	6.91335	7.19386	7.6912	7.21176	7.01765	7.17867	7.32246	6.84353	6.12662	6.75138
GSM225487	GSE10588	C	34	FIN	Unknown	F	5.93562	8.96662	6.79483	6.99724	7.32465	7.79219	6.79334	7.6261	7.40018	7.88409	6.42772	8.06246	8.90509	7.50821	7.25216	7.45934	7.04599	8.38923	7.36215	8.43548	7.2796	7.16352	6.55867	6.93975	7.33484	6.85022	6.93799	7.21609	7.16446	7.82619	7.07929	8.33702	7.28766	6.49086	7.22089	7.83678	7.5346	7.12291	7.12695	7.52872	6.95089	6.58353	6.94829
GSM225488	GSE10588	C	34	FIN	Unknown	M	6.80605	9.65712	7.50378	7.38714	7.31194	7.12566	6.49167	7.4084	8.23538	8.17343	6.45371	7.73934	8.76727	7.52696	7.33867	7.89208	7.25739	7.54405	6.83129	8.87331	7.12394	6.85914	5.83515	7.06363	6.88164	7.01131	7.32033	7.27468	6.77435	7.17276	6.49086	7.37381	7.58118	6.35858	7.27983	8.00299	7.04708	7.07984	7.38406	7.20512	6.82544	6.47471	6.45217
GSM225489	GSE10588	C	34	FIN	Unknown	F	6.66803	9.33167	6.75364	6.96271	7.3017	7.57019	6.76951	7.46453	7.75357	7.80309	6.64693	8.10616	9.04537	7.62321	7.32539	7.426	7.05669	8.29137	7.23452	8.65209	7.21308	6.41769	6.33594	6.94314	7.64824	6.89938	6.99964	7.19114	7.06685	7.50298	7.29978	9.1033	7.50604	7.01922	7.21917	7.76799	7.08964	7.16046	7.55489	7.37625	7.04429	6.63492	6.75736
GSM225490	GSE10588	C	34	FIN	Unknown	M	6.74887	9.28972	6.69479	7.38229	7.17358	7.44437	7.0685	7.58118	7.92629	7.7758	6.5131	8.04621	8.95312	7.6899	7.48195	7.55129	7.17509	8.11979	7.24997	8.83921	6.98636	6.50817	6.30748	7.08478	7.67975	6.19109	6.86392	7.33399	7.56108	7.00828	6.99449	7.95984	7.63397	6.74995	7.08394	8.0223	7.41736	7.32443	6.96083	7.39513	6.89202	6.43404	6.9856
GSM225491	GSE10588	C	34	FIN	Unknown	M	6.55627	9.18178	6.70504	7.37048	7.36802	7.14909	6.74065	7.67541	7.20418	8.32194	6.42381	7.92474	8.88714	7.30802	7.38241	7.85527	7.11971	7.58609	7.17958	8.77078	7.12339	6.85812	6.54926	6.74887	7.47298	6.95401	7.31062	7.0938	7.18777	7.1236	7.15595	8.20088	7.16527	6.79004	7.00298	7.61657	6.90331	7.13426	7.10355	7.15346	6.91209	6.72298	6.78227
GSM225492	GSE10588	C	34	FIN	Unknown	M	6.43539	9.20263	6.60648	7.44768	7.32403	7.63791	6.99618	7.59143	7.4893	8.25744	6.52493	8.01279	8.5948	7.78463	7.46257	7.53251	6.96354	8.18201	7.61005	8.22348	7.474	7.48637	6.56659	6.69844	7.29067	7.09064	7.73116	6.94051	6.9883	6.87303	7.00176	9.24277	7.60304	6.94537	7.34135	7.98959	7.81821	7.07292	6.99112	7.40663	7.00773	6.22789	6.94394
GSM225493	GSE10588	C	34	FIN	Unknown	F	6.69583	9.81308	6.76168	7.93167	7.6307	7.82462	6.65933	7.54254	7.07887	8.277	6.6971	7.93072	8.80969	7.37905	7.08406	7.48423	6.99327	8.28169	7.23043	8.67773	7.42102	6.98872	6.57967	7.24493	7.453	6.97633	7.5621	7.1388	7.49218	7.57705	6.71818	7.62685	7.62594	6.60501	7.62457	7.48011	8.02317	6.93493	7.46917	7.47614	6.89117	5.87577	6.91035
GSM225494	GSE10588	C	34	FIN	Unknown	F	6.98506	9.38781	6.66352	7.21002	7.25135	7.58757	6.81651	7.40233	8.13756	7.78119	6.75199	8.03351	9.10207	7.5449	7.36911	7.34715	7.13102	8.2946	7.04586	8.4938	7.17568	6.688	6.32083	7.08584	7.52476	6.78055	6.69909	6.7374	7.06375	7.59172	7.03978	8.221	7.42726	6.77341	7.23101	7.81764	7.02427	7.33064	7.1493	7.5328	7.05712	6.70258	6.85303
GSM225495	GSE10588	C	34	FIN	Unknown	M	6.56147	9.00521	7.27733	7.44581	7.21118	7.47034	7.41158	7.56096	7.67897	7.69917	6.69245	8.11346	9.18025	7.69489	7.49647	7.35702	7.32867	8.2427	6.62945	8.49336	7.19922	6.8918	6.77363	7.04091	7.57287	7.36611	6.43681	6.49058	7.43658	8.21622	6.85868	7.74965	7.59317	6.29524	6.85643	8.03812	6.92452	7.43843	6.84598	7.42639	7.0889	6.63136	6.82523
GSM225496	GSE10588	C	34	FIN	Unknown	F	6.34197	9.36844	6.70904	7.22089	7.45258	7.44174	6.073	7.56338	7.44596	8.16956	6.46111	7.88963	8.76312	7.39917	7.32779	7.78942	7.27709	7.72076	7.16627	8.67592	7.38269	6.7963	6.7062	6.63728	7.14156	6.76478	7.39439	7.0436	6.90759	7.20146	6.77223	8.87859	7.39486	6.89148	7.21773	7.68268	7.18696	6.81468	7.0782	7.24859	6.85545	6.66666	6.66595
GSM225497	GSE10588	C	34	FIN	Unknown	M	6.53514	9.21328	6.63805	7.37071	7.47008	7.54941	6.43681	7.67865	7.45231	8.26462	6.43781	7.94473	8.48985	7.30645	7.56554	7.80227	7.14238	7.80007	7.326	8.8029	7.2366	7.13449	6.56677	6.78569	6.77411	6.83914	7.41765	7.08763	6.83263	7.67242	7.16135	7.87842	7.25109	6.72418	7.25098	7.95011	7.11038	6.88207	6.53577	7.19081	7.04836	6.50677	6.99295
GSM225498	GSE10588	PE	34	FIN	Unknown	F	6.72883	9.26584	7.05823	7.30091	7.46411	7.69506	6.93156	7.57373	7.03668	8.17657	6.5715	7.85124	8.95	7.43646	7.20054	7.74356	7.09753	7.76937	6.77896	8.71649	6.50774	7.43464	6.71311	6.64005	6.99825	6.67953	7.18719	6.47269	6.95023	6.78658	7.23066	8.07732	7.37419	6.70764	7.11003	7.61348	6.85035	7.05453	7.39876	7.14493	6.71542	6.61723	6.82403
GSM225499	GSE10588	PE	34	FIN	Unknown	F	6.57095	9.04302	6.71898	7.53211	7.34701	7.63819	6.41931	7.56307	7.50066	7.7645	7.06905	8.01391	9.08413	7.32905	7.29273	7.48315	7.14405	8.16145	7.15902	8.99809	7.28483	7.0104	6.79015	6.55804	7.07929	7.29392	7.38241	6.7262	6.76095	7.42451	6.34794	8.92315	7.39902	6.76512	7.02949	7.95763	7.62366	6.96387	7.86537	7.67633	6.93897	7.4562	6.92232
GSM225500	GSE10588	PE	34	FIN	Unknown	F	6.34138	9.20417	6.61397	7.31949	7.36011	7.7881	6.79151	7.63444	7.62862	7.79433	6.76512	7.84121	8.90509	7.45851	7.40296	7.4949	7.58366	8.10129	6.9097	9.24452	6.89346	7.89113	7.2938	6.91839	7.25997	6.71362	7.42064	7.2664	7.6537	7.8297	7.41406	8.0302	7.52187	6.69425	7.32976	7.78678	7.531	6.8647	7.1873	7.229	6.62962	6.83183	6.70364
GSM225501	GSE10588	PE	34	FIN	Unknown	M	5.95872	8.82879	6.57206	7.21701	7.54815	7.62055	7.08718	7.66898	7.26384	8.03487	6.64843	7.82284	8.96978	7.5178	7.35842	7.64838	7.06471	8.22069	7.05218	8.95212	6.94958	7.10093	6.38113	6.63837	7.38525	6.71898	7.18064	6.8164	7.02861	7.05691	6.61578	8.17607	7.2114	6.9499	7.16033	7.73085	7.38308	6.86962	7.13696	7.24506	6.8401	6.91035	6.77211
GSM225502	GSE10588	PE	34	FIN	Unknown	F	6.33534	9.10718	6.64373	7.4461	7.47373	7.35665	6.78955	7.65827	7.81174	8.05363	6.67883	8.05111	8.99894	7.63113	7.43048	7.84414	7.08382	8.2134	7.32526	8.95	6.8707	7.98862	6.86295	7.01572	7.14504	6.78658	7.02095	6.93864	7.10175	7.10863	6.50889	9.17877	7.3569	6.95515	7.00484	8.12756	7.69298	7.11983	6.9445	7.33399	6.94314	6.85767	7.16363
GSM225503	GSE10588	PE	34	FIN	Unknown	M	6.65216	9.50569	6.72534	7.10093	7.20297	7.57604	7.29224	7.77343	7.36686	7.94183	7.13892	8.25365	9.21656	7.73006	6.81924	7.3363	6.87656	8.20246	6.92133	8.06584	6.8401	6.93918	6.68591	6.86906	7.76032	7.04239	6.73854	6.59929	7.43318	7.16869	6.70776	8.6371	7.47072	6.88292	7.24457	7.73739	7.79743	7.23273	7.04939	7.54405	6.76228	6.53381	7.55334
GSM225504	GSE10588	PE	34	FIN	Unknown	M	6.46018	8.97919	6.40179	7.82302	7.46561	7.50392	6.63211	7.78344	7.34206	7.83765	7.08878	7.97074	9.08063	7.50012	7.29537	7.49176	7.12326	8.17878	7.29682	9.1448	7.13961	7.35802	6.87249	6.99392	7.18871	6.15787	7.21796	6.8164	7.40752	6.83759	6.837	8.16279	7.38433	6.5439	7.45367	7.96788	7.67307	7.11015	6.53248	7.28686	6.86161	6.70931	6.67816
GSM225505	GSE10588	PE	34	FIN	Unknown	M	6.63805	8.43908	6.72508	7.33986	7.30514	7.74256	6.99426	7.77701	7.14862	7.74602	6.74504	7.91294	9.08776	7.54647	7.53251	7.49436	7.00729	8.37153	6.87509	9.05255	6.98862	7.70961	6.44485	7.05119	6.78453	6.65474	7.2819	6.76313	7.16272	7.41873	6.67326	7.89965	7.49176	6.93659	7.0495	7.79865	7.45367	7.11038	6.59278	7.4775	6.61994	6.65532	6.95739
GSM225506	GSE10588	PE	34	FIN	Unknown	F	6.8647	9.27328	6.61378	7.55667	7.44383	7.46758	6.59066	7.48916	7.56916	7.97863	6.69596	7.85142	8.80075	7.61005	7.09685	7.6537	7.14941	8.00213	6.95739	8.9315	6.88686	7.34899	6.29821	6.99123	7.18977	6.64815	7.28363	6.91124	7.11256	7.54097	6.62397	7.83656	7.2303	6.6672	7.11406	7.48971	6.79151	7.01956	7.37296	7.34352	6.77141	6.39801	6.8452
GSM225507	GSE10588	PE	34	FIN	Unknown	F	6.52315	9.58036	7.21152	7.55248	7.5991	7.587	7.12394	7.67181	7.43947	8.19225	6.64972	7.95782	8.99393	7.44449	7.25098	7.7318	7.17738	7.96294	7.30452	9.0477	6.91963	6.67242	6.61708	6.84286	7.43621	6.49587	7.00686	6.71286	7.00152	7.06938	6.23141	7.91907	7.47048	6.92155	7.19898	7.74275	6.98636	6.99867	6.96226	7.3846	6.82895	6.70675	7.03924
GSM225508	GSE10588	PE	34	FIN	Unknown	F	6.59119	9.00208	6.71555	7.04718	7.51493	7.52637	6.5168	7.62547	7.71059	7.76783	6.90649	7.91455	9.96481	7.63819	7.24775	7.57035	7.20418	7.8648	7.38394	9.33352	7.16239	7.68468	6.70839	6.99337	7.13032	6.36741	7.25036	6.00074	7.29309	6.79257	6.74862	7.26836	7.52859	6.61979	7.39106	7.69256	6.837	6.91241	7.14264	7.2908	7.15194	6.94406	6.98549
GSM225509	GSE10588	PE	34	FIN	Unknown	F	6.47528	8.83997	6.66102	7.55775	7.45552	7.64671	6.65284	7.61965	7.65952	8.0574	6.70647	7.82159	8.88559	7.587	7.31832	7.76563	7.1418	8.24101	6.98309	8.94345	6.96205	7.69521	6.75943	7.03611	7.26106	6.17389	7.3363	6.82764	7.23359	7.03228	6.54926	7.74003	7.42426	6.8694	7.14087	7.75951	7.30052	6.91025	6.92802	7.31254	7.16938	6.61194	6.75055
GSM225510	GSE10588	PE	34	FIN	Unknown	M	7.04881	8.98125	6.45895	7.51399	7.40741	7.63176	6.96527	7.71271	7.10242	7.77772	6.72298	7.96255	9.00843	7.45152	7.44322	7.6223	7.04508	8.11072	7.34616	9.03157	7.21845	7.27153	7.08975	6.87335	7.04312	6.58593	7.06992	6.71975	7.16915	7.14042	6.28758	8.73307	7.49082	6.72002	7.33755	7.87613	8.01023	7.10187	6.97675	7.38179	7.22361	6.64857	7.1702
GSM225511	GSE10588	PE	34	FIN	Unknown	F	6.72247	9.36632	6.94925	7.5752	7.44082	7.118	6.78125	7.80227	7.41833	7.9321	6.68616	7.83174	9.31576	7.549	7.2138	7.75132	7.29743	8.08356	7.24764	8.61016	6.88113	6.89872	6.5431	6.98149	7.35087	6.97142	6.89325	7.07552	6.95457	7.68068	6.69361	8.02382	7.33424	6.71577	7.13414	7.90832	7.14734	7.02139	7.64339	7.36851	6.77577	6.17214	6.82741
GSM225512	GSE10588	PE	34	FIN	Unknown	F	6.24958	9.00967	6.40345	7.41334	7.32953	7.6214	6.73478	7.3675	7.40171	7.98923	7.01572	8.07709	8.9656	7.43238	7.43543	7.34392	7.11335	8.2871	6.52969	8.84307	7.03184	7.13272	6.38113	6.70112	7.16342	6.37426	6.86601	6.80583	7.73826	7.34912	6.12437	8.28136	7.32045	6.9484	7.34515	7.90889	7.19386	7.09131	6.82242	7.33951	7.66839	6.90472	6.66832
GSM225513	GSE10588	PE	34	FIN	Unknown	F	6.43539	8.89791	6.7545	7.20713	7.46669	7.79918	7.07463	7.55844	7.52321	7.8241	6.71428	7.86333	8.63548	7.40791	7.35437	7.66404	7.38751	8.11979	6.83043	9.20263	7.08558	8.15829	6.28277	6.93987	7.0874	6.79759	7.52709	7.01686	7.76867	7.48822	7.16894	8.02756	7.54254	7.04776	7.36328	7.37829	7.14215	6.94302	6.73578	7.02436	7.15321	6.50247	6.90386
GSM594041	GSE24129	C	38	JPN	No	M	6.42456	9.46634	6.87147	7.48262	7.43199	7.39602	7.13949	7.64156	7.75307	7.96372	6.60202	7.92198	8.85973	7.6631	7.36587	7.58995	7.09367	8.18307	7.34701	8.42362	7.08718	6.85836	6.6134	6.87081	7.13414	6.81142	7.46311	6.85346	6.98949	7.65581	6.86349	7.71944	7.47723	6.54035	7.10863	7.80455	7.66972	6.95176	7.20725	7.35413	6.79851	6.71468	6.83117
GSM594042	GSE24129	C	38	JPN	No	F	6.77176	9.1098	7.0753	7.1054	7.29548	7.45487	6.92736	7.54226	7.74519	8.26128	6.61881	7.93072	9.26754	7.48275	7.31938	7.93167	7.08501	8.02736	7.11406	8.80898	7.08696	7.61729	6.58896	6.92947	7.0956	6.6893	6.88997	6.54015	6.93156	7.45218	6.86049	8.05676	7.29426	6.56274	7.30622	7.97117	6.918	6.95834	7.20797	7.40599	7.03035	6.83914	6.95023
GSM594043	GSE24129	C	38	JPN	No	F	6.7334	9.23448	6.83834	7.61847	7.28229	7.82053	6.8549	7.72422	7.3299	7.86137	6.23816	7.87554	8.5143	7.46077	7.58623	7.67911	7.60614	8.19931	7.51929	7.99065	7.34579	6.74417	6.71625	6.80722	7.49528	6.42806	7.70882	7.35802	7.18518	7.37918	7.41196	8.14715	7.47271	6.38607	7.36125	7.86333	7.64171	7.08584	6.03449	7.23947	6.80476	6.21829	7.14264
GSM594044	GSE24129	C	38	JPN	No	M	6.44597	9.48476	6.84553	7.35178	7.36576	7.1388	7.16215	7.78446	7.43672	7.55362	6.59882	7.81191	9.13915	7.38128	7.59549	7.74665	7.72552	7.80617	7.02073	8.76658	7.59361	6.87399	6.39549	6.78861	7.26384	6.81774	7.33238	6.24542	6.97894	6.95845	6.3025	8.69196	7.48302	7.16503	7.16067	8.02891	7.21466	7.121	7.08729	7.40069	6.71125	6.60533	7.15402
GSM594045	GSE24129	C	38	JPN	No	M	6.34468	9.47658	6.70825	7.40815	7.34146	7.52696	6.84244	7.47337	7.67399	7.92414	6.58554	7.89468	8.4721	7.50405	7.0051	7.49052	7.14145	8.05228	6.9416	8.77934	7.28952	6.79151	6.67762	7.13508	7.45907	7.00729	7.22876	6.89544	7.15808	7.78327	6.8675	7.06022	7.50309	6.4463	7.04564	7.55084	7.50323	7.0743	7.44692	7.41309	6.78216	6.31024	6.74186
GSM594046	GSE24129	C	38	JPN	No	M	6.47127	9.29319	6.58224	7.13426	7.40398	7.40752	6.84977	7.3855	7.64547	7.97466	6.57537	8.00149	9.2602	7.63985	7.42371	7.55924	6.90211	8.12232	7.21643	8.65624	6.97431	6.87376	6.50192	7.09753	7.50897	6.41769	6.99596	7.25406	7.07487	7.71744	6.89082	8.81341	7.42627	6.46567	7.26483	7.77308	7.19898	7.15333	6.8452	7.38433	6.90419	6.48899	6.9445
GSM594047	GSE24129	C	38	JPN	No	F	6.18316	9.50569	6.53726	7.51832	7.48705	7.44529	6.43919	7.54348	7.69376	7.88084	7.1105	8.04845	8.79082	7.4577	7.24564	7.67603	7.14099	7.84725	7.43493	8.97496	7.11831	6.8216	6.69194	6.98364	7.23005	6.46203	7.12315	6.81049	7.1165	7.49725	6.67269	9.04186	7.35299	7.22661	7.19516	7.73529	7.73431	7.11593	7.15672	7.53364	6.85501	6.44317	7.20146
GSM594048	GSE24129	C	38	JPN	No	M	6.71336	9.36447	6.58862	7.34077	7.35178	7.26324	6.87181	7.65066	7.68711	8.03444	6.62698	7.97799	8.92226	7.37541	7.56409	7.77208	7.25009	8.39396	7.14641	8.71452	7.35049	7.39324	6.73146	6.73578	7.2069	6.99023	7.22625	7.3029	6.70812	7.32173	7.21655	8.08648	7.33816	6.74392	7.39475	8.04368	7.048	7.04417	6.93221	7.44028	6.8752	6.72053	7.23837
GSM594057	GSE24129	PE	31	JPN	No	M	6.48789	8.73056	6.51822	7.49325	7.46799	7.76748	6.48816	7.65265	7.75212	8.25339	6.44935	7.97404	8.95	7.39526	7.49	7.82231	7.11323	8.03676	6.82613	8.89234	6.83955	7.12623	6.47068	6.98094	7.37332	6.82301	7.06249	6.89797	7.09479	7.39081	6.77803	8.52945	7.13675	6.93724	7.27348	8.02778	6.97407	7.21479	7.26776	7.26765	7.29358	6.49295	6.93954
GSM594058	GSE24129	PE	31	JPN	No	M	6.59665	9.20417	6.62478	7.21308	7.20345	7.85142	6.75161	7.77668	7.23802	7.95074	6.65051	8.02978	8.99076	7.22497	7.60172	7.75289	7.46879	7.98286	7.45367	9.12235	7.17589	7.36712	6.51917	7.06363	7.39709	6.85624	7.17485	7.29705	6.97464	8.25191	6.79151	8.35648	7.09367	7.01809	7.31304	8.3305	6.88808	7.13438	7.22361	7.15996	7.01615	6.75663	6.63518
GSM594059	GSE24129	PE	31	JPN	No	F	6.00639	9.29664	6.65431	7.72107	7.51845	7.80292	6.55923	7.52022	7.5382	7.95782	6.82413	8.05831	9.1536	7.68483	7.26726	7.47191	7.20146	8.09868	6.72261	8.84485	6.77363	7.05208	6.5048	6.79494	7.47493	6.58737	6.83007	6.79422	7.42777	7.12486	6.40008	8.14209	7.57287	6.72508	7.39526	7.74551	7.43765	7.37082	7.69472	7.22994	6.87553	6.86645	6.81833
GSM594060	GSE24129	PE	31	JPN	No	F	6.75748	8.7251	7.00152	7.85452	7.38051	7.91531	6.93482	7.80707	7.64838	8.24298	6.80663	8.01279	8.90413	7.6856	7.32033	7.4175	7.16905	7.95965	6.66086	8.70684	6.87455	7.69823	6.4852	6.99273	7.15527	6.81132	6.93232	6.25754	7.453	7.34392	6.82449	8.36168	7.66437	6.57041	7.30489	7.67044	7.27261	7.23347	6.77164	7.43505	6.70271	6.79085	6.65503
GSM594061	GSE24129	PE	31	JPN	No	M	6.39839	8.45968	7.03656	7.54226	7.38651	7.68817	6.84566	7.51367	7.58952	8.09843	6.88545	7.92553	8.96662	7.66033	7.31868	7.49381	6.87344	8.44157	7.01476	9.16489	7.07929	7.26167	6.5706	6.91486	7.20848	6.95666	7.13949	6.54902	7.49204	6.98353	6.30532	7.75197	7.59608	6.89137	7.18766	7.61112	7.49082	7.18485	7.02769	7.38917	6.83075	6.56774	6.70125
GSM594062	GSE24129	PE	31	JPN	No	F	6.52447	9.3176	6.40008	7.05331	7.37579	7.39156	6.99846	7.46244	7.53932	7.95481	6.43232	8.04413	9.17112	7.45164	7.23512	7.65221	7.08831	8.10305	7.38601	8.33568	6.99383	7.33669	6.57464	6.82098	7.31217	6.78602	6.80416	6.83183	7.25204	7.31914	6.57668	8.81737	7.395	6.69531	7.24041	7.81328	7.00452	7.10083	7.68132	7.15996	6.65503	6.70904	6.69657
GSM594063	GSE24129	PE	31	JPN	No	M	6.49349	9.27705	6.39332	7.08964	7.37431	7.53238	6.73541	7.61482	7.45686	8.18332	6.43503	8.02053	8.82569	7.54321	7.35702	7.59172	6.4844	8.10616	6.80076	8.6394	7.00474	7.43569	6.39252	7.19792	7.34849	6.8272	7.03035	6.99372	7.16375	6.98094	6.4997	7.47943	7.6167	6.6702	6.97838	7.56837	7.26739	6.9457	7.37905	7.36764	6.72298	6.37512	6.44052
GSM594064	GSE24129	PE	31	JPN	No	M	6.40505	9.18983	6.73941	7.49865	7.73691	7.4837	6.68454	7.31194	7.4353	8.09914	6.41732	7.63352	8.54235	7.7648	7.24648	7.10219	7.41885	7.9372	6.72495	8.92773	7.25383	6.95727	6.55375	6.99662	7.29236	7.19409	8.04801	7.00131	7.3144	7.19456	6.82668	7.78627	7.43569	6.58982	7.6229	7.57433	7.78211	7.01029	7.1006	7.63578	7.19516	6.22903	7.03589
GSM106249	GSE4707	C	33	JPN	No	F	7.06434	9.39218	6.74332	7.13373	7.32563	7.35997	6.89786	7.75719	7.51021	7.70559	6.7476	7.92706	8.7737	7.6687	7.63457	7.41005	7.15902	7.71397	7.51606	8.7049	6.97815	6.52865	6.61789	6.88976	7.81365	6.69036	7.5242	7.39802	6.63577	7.30548	6.77528	7.99485	7.4789	6.98839	7.23712	8.13081	8.95113	7.09526	6.78101	7.36011	7.15099	7.80759	7.02258
GSM106250	GSE4707	C	33	JPN	No	F	7.03611	9.74765	6.43539	7.54771	7.44923	7.81876	6.75618	7.39426	7.97484	8.14384	6.79222	7.95501	9.49472	7.63397	7.30135	7.59565	7.55459	8.14283	7.37132	8.64337	6.98083	6.61113	6.17546	7.17078	7.81628	6.3719	7.07887	7.16681	7.04847	7.04893	6.24134	8.1828	7.41559	6.66638	7.42588	7.65494	7.00431	7.30401	6.91541	7.14606	6.62463	6.3033	7.41245
GSM106274	GSE4707	C	33	JPN	No	M	6.38699	9.78629	6.8808	7.35288	7.33719	7.27236	6.29382	7.72076	8.03764	7.92024	6.48467	8.02756	8.86991	7.8549	7.11912	7.70911	6.84045	7.81174	7.53029	8.54829	7.96006	7.52903	6.44215	6.91112	7.41444	6.5065	7.71728	6.81132	7.52989	7.77982	6.25647	7.71382	7.23685	6.17854	7.13847	8.15334	7.11073	7.32045	8.16846	7.28339	6.99985	7.09404	7.1006
GSM106275	GSE4707	C	33	JPN	No	M	6.54902	9.27885	7.07743	7.72009	7.40941	7.18181	7.22255	7.88545	7.86082	7.88581	6.53794	7.97034	8.91763	7.43972	7.26714	7.1962	7.45113	7.83174	7.19826	8.72383	6.87433	6.69425	5.67906	7.22947	7.42243	7.40283	7.64124	7.00074	7.51726	7.99757	6.35661	8.33149	7.30372	6.56793	7.2908	7.75917	7.07875	7.28105	7.59881	7.31647	6.50578	6.46716	6.78205
GSM106276	GSE4707	PE	33	JPN	No	M	6.44052	8.94146	6.91209	7.23584	7.37479	7.8741	6.566	7.47246	7.5392	7.83995	6.55334	8.00129	8.76585	7.49189	7.32843	7.63985	7.29115	8.35617	6.95188	8.88887	7.20006	7.72552	6.05119	6.82135	7.04059	6.32722	7.63144	7.15402	7.05812	7.63233	7.49837	8.04575	7.18766	6.74017	7.21039	7.6868	7.05029	6.98138	6.55479	7.36186	6.87271	5.9102	6.75687
GSM106277	GSE4707	PE	33	JPN	No	M	6.60406	8.83441	6.70726	7.31832	7.37368	7.8741	6.46322	7.46733	7.17394	8.31054	6.99812	7.94779	8.97077	7.61035	7.37954	7.41321	7.15333	8.38818	7.19983	9.16489	6.98699	7.70429	7.19631	6.89478	7.20066	6.19255	6.93011	7.06228	7.06022	7.42491	6.5512	8.96358	7.13767	7.24316	7.09616	7.53957	7.10722	7.19126	6.7139	7.32403	7.42451	6.34468	6.81606
GSM106278	GSE4707	PE	33	JPN	No	F	6.43751	8.84079	6.73121	7.20774	7.36112	7.63324	6.9445	7.47562	7.24267	7.8648	6.76299	7.89298	8.67346	7.44359	7.30255	7.70183	6.94925	8.34043	6.87733	8.82194	7.11923	6.63944	6.10033	6.83117	7.1352	6.83085	6.95933	6.62088	7.22446	7.09085	7.62214	7.89665	7.51115	6.41619	7.17169	7.57973	7.32454	6.96354	6.81754	7.39969	6.60914	6.56351	6.83577
GSM106279	GSE4707	PE	33	JPN	No	M	5.80067	8.8165	6.63167	7.21071	7.30609	7.64354	6.94776	7.50884	7.16215	7.93448	6.57095	7.8337	8.64865	7.45961	7.58922	7.76968	7.25109	8.16145	7.11234	8.78592	7.1556	7.5379	6.69963	6.78672	7.09753	6.39206	7.06651	6.6047	6.71139	6.9208	7.15413	8.76112	7.55623	7.09742	7.05085	7.71444	7.13181	7.07247	6.737	7.3363	6.90837	6.54615	6.76691
GSM106280	GSE4707	PE	33	JPN	No	F	6.33959	9.5244	7.27348	7.9047	7.34823	7.35589	6.54079	7.76799	7.14828	7.81243	6.45527	7.8635	8.66036	7.43493	7.20169	7.51632	7.74915	7.77614	6.73503	8.78592	7.36011	7.09812	6.48816	6.84465	7.32147	6.8573	6.88654	6.41542	7.58686	6.92101	6.8716	7.66232	7.24418	6.08573	7.18929	7.84034	6.99932	7.23887	6.79781	7.29092	6.49378	6.30823	6.77683
GSM106281	GSE4707	PE	33	JPN	No	F	6.89666	8.96156	6.58554	7.18953	7.28853	7.48128	7.08466	7.44359	7.65917	8.2109	6.8036	7.99128	9.31576	7.40308	7.19885	7.55868	7.19584	8.20331	6.80557	8.5414	7.00097	6.64019	6.70701	6.95423	7.5144	7.06572	6.87587	7.32097	7.02949	7.46799	7.4885	8.22945	7.47735	7.20465	7.23979	8.01526	7.11842	7.11084	7.16737	7.50884	6.71023	6.03449	7.26483
GSM106282	GSE4707	PE	33	JPN	No	F	6.59702	9.29146	6.41121	7.33544	7.45038	7.70183	7.17982	7.44214	7.83072	8.37257	6.66476	7.74684	9.40353	7.39439	7.55762	7.75816	7.27914	8.14433	7.22267	8.26995	7.08986	6.86317	6.37512	6.96408	7.20761	6.75908	7.15784	7.22471	6.71766	7.08752	7.38128	8.40566	7.44345	6.68229	7.2277	7.91592	8.07071	6.86591	6.89797	7.35715	7.36462	6.23816	6.96484
GSM106283	GSE4707	PE	33	JPN	No	M	6.36467	9.27135	6.65139	7.31782	7.28411	7.26539	6.94031	7.51367	7.64095	8.03351	6.68077	8.19633	8.78867	7.41924	7.34799	7.71761	6.8389	8.10976	6.80934	8.84644	6.86817	7.26701	7.26194	6.97665	7.1517	7.17078	6.9298	6.94613	7.16009	7.94854	6.28116	7.79094	7.68755	7.22102	7.27769	8.19876	6.94526	7.06112	8.01836	7.21609	6.99825	6.66832	6.694
GSM106284	GSE4707	PE	33	JPN	No	F	6.41691	8.99393	6.75966	7.58277	7.34025	7.59881	7.18086	7.44897	7.45646	7.93581	6.44873	7.89683	8.78277	7.51985	7.27324	7.76404	6.83384	7.89665	6.83925	8.84644	6.99295	7.85158	6.71023	6.94905	6.9057	7.00995	6.90684	6.42498	7.45999	7.69586	6.19401	7.72646	7.46561	6.7624	7.22126	7.46799	7.19409	6.97231	7.50712	7.61994	6.57303	6.51635	6.78338
GSM106285	GSE4707	PE	33	JPN	No	M	6.26974	9.02565	6.79654	7.25728	7.35539	7.31759	6.75008	7.83817	7.92277	7.95805	6.80257	7.94717	8.89329	7.33386	7.32563	7.45825	6.76299	8.02208	7.03884	8.77445	6.91112	7.6481	7.72761	6.80121	7.05376	7.68085	7.32746	6.44873	7.28522	7.66372	6.21564	8.68821	7.68237	6.86861	7.53224	7.85756	6.9742	6.93602	7.71236	7.20641	7.15159	7.51591	6.53662
GSM635904	GSE25906	PE	36	USA	Yes	F	6.72483	9.49233	6.4565	7.2415	7.44053	7.4495	6.57095	7.81876	7.63863	8.27637	6.97564	7.86589	9.10089	7.55804	7.61258	7.12214	7.31414	8.62501	6.63211	8.7158	7.06938	6.94359	6.99942	7.02002	7.60673	6.76879	6.81165	7.05658	7.17311	7.24041	6.62714	8.86732	7.41698	6.88763	7.6083	8.09332	8.19602	7.1929	6.69116	7.16833	6.64298	6.85927	7.19021
GSM635905	GSE25906	PE	37	USA	Yes	F	6.48601	9.12381	6.78826	7.18859	7.11993	7.49987	6.54515	7.5126	7.4538	7.98634	7.16737	7.73398	8.62881	7.36599	7.4592	7.83072	7.28827	7.71776	7.27085	8.81498	7.33204	6.86106	7.15627	6.89325	7.15842	7.05747	7.19033	7.01367	7.18753	7.60689	6.86329	8.5871	7.5162	7.16352	7.05758	7.70961	7.19491	7.12029	7.06206	7.31562	6.95482	6.53662	7.12453
GSM635906	GSE25906	PE	37	USA	Yes	M	6.31302	9.30802	6.6709	7.16422	7.33424	7.21868	6.90705	7.66654	7.38155	8.15028	6.64799	7.90144	8.84156	7.50245	7.42675	7.62848	7.2524	8.01505	7.20607	9.17263	6.62509	6.73466	6.05867	7.04729	7.28229	6.72147	7.5201	7.20054	7.05591	7.55749	6.38286	8.17395	7.5829	6.63728	7.28827	7.97074	7.52595	7.11359	6.99337	7.326	6.59296	7.02447	6.78395
GSM635907	GSE25906	PE	34	USA	Yes	M	6.53906	9.20417	6.75232	7.77668	7.32746	7.27492	6.73516	7.38777	7.35402	8.24819	6.76443	8.05295	8.85705	7.55474	7.37368	7.93072	7.44596	8.28258	6.80876	8.85043	7.37663	7.05366	6.49664	6.914	6.90847	6.90694	7.36527	7.23217	7.30765	7.58881	6.91725	7.93544	7.08718	6.45056	7.06695	7.56779	6.69412	7.28179	6.54926	7.45907	6.72632	6.75113	6.78262
GSM635908	GSE25906	PE	38	USA	Yes	M	6.53554	9.23448	6.9208	7.43292	7.32197	7.69057	6.39417	7.62214	7.66986	8.44643	6.54186	7.89603	9.07702	7.75419	7.3534	7.18567	7.50794	7.97631	7.1582	8.75496	7.44999	6.64799	6.61031	7.01776	8.08531	7.02712	6.74358	6.99471	7.30348	6.83711	6.79936	8.51156	7.51817	6.38155	7.23732	7.62594	7.67166	6.98203	6.46626	7.47048	7.20477	6.98648	6.92747
GSM635909	GSE25906	C	37	USA	Yes	F	6.06585	9.68962	6.61292	7.01051	7.40815	7.35499	6.73765	7.40992	7.44437	7.7495	6.50401	7.93032	8.95212	7.52489	7.46954	7.64218	7.39627	8.04823	6.85914	8.76862	7.10093	6.87699	6.71637	6.99023	7.67865	6.9267	7.22733	7.08501	7.00357	7.57491	7.19665	8.08263	7.43884	6.96387	7.03471	7.72151	7.37516	7.27615	7.05534	7.28118	6.87509	6.4583	6.88069
GSM635910	GSE25906	C	37	USA	Yes	F	6.51497	9.44204	7.30645	7.44596	7.4084	7.77208	6.80076	7.40828	7.32045	7.96951	6.52292	7.91119	8.72231	7.37195	7.46628	7.62366	7.13181	8.29675	7.29334	8.87515	7.12417	7.04697	6.87015	6.99561	7.45973	6.92497	7.38725	7.20835	6.93581	7.65479	7.36973	8.11906	7.53323	6.8099	7.10265	7.81484	7.54572	7.05723	7.03779	7.37355	6.77541	7.45394	6.89982
GSM635911	GSE25906	C	39	USA	Yes	M	6.40268	9.4151	6.86795	7.40296	7.38167	7.56096	6.83316	7.35854	6.91573	8.0007	6.37789	8.25281	8.93699	7.39094	7.15424	7.66941	6.69336	8.221	7.12349	8.6771	7.16135	7.08337	7.51355	7.22278	7.51873	6.56984	7.33802	7.27248	6.72894	6.988	6.27851	8.60918	7.37343	6.66393	7.10265	8.1071	7.38956	7.04035	7.31611	7.34052	6.42639	5.71555	6.72443
GSM635912	GSE25906	PE	27	USA	Yes	F	6.64989	9.01749	7.00378	7.23802	7.29854	7.44147	6.85399	7.65355	7.64945	8.05631	6.511	7.94952	8.87251	7.30277	7.23148	7.66732	6.99724	7.90608	7.15996	8.74193	6.94506	7.21249	6.4124	7.20749	7.2884	6.61708	7.26009	6.46779	7.56167	7.43464	6.51077	8.09161	7.76265	6.80841	7.44677	7.84138	7.84121	7.02394	6.86623	7.29548	7.1005	6.53248	7.14371
GSM635913	GSE25906	C	38	USA	Yes	M	6.64885	9.06587	6.66736	7.65753	7.23546	7.45287	6.76205	7.49647	7.14347	8.38342	6.47096	8.09649	8.92695	7.6316	7.28352	7.73529	7.15379	8.05547	7.42613	8.40124	7.44833	7.40321	6.85577	6.92112	7.17394	6.78756	6.91508	6.69142	7.16798	7.52623	7.32953	8.81035	7.77844	7.00152	7.27639	7.78714	7.91025	7.05669	6.9978	7.47764	6.66638	6.54762	7.29224
GSM635914	GSE25906	PE	38	USA	Yes	F	6.66622	9.50569	6.90284	6.97643	7.3913	7.54713	7.26941	7.6376	7.28547	8.46422	6.35182	8.09332	8.6399	7.48315	7.36229	7.5752	7.1047	8.31481	7.26432	8.64218	7.15346	6.95697	7.11877	7.10139	7.80966	6.60517	6.58574	6.83218	7.03149	7.34899	6.9881	8.33971	7.48102	7.33951	7.41233	7.97631	8.29793	7.23217	7.18453	7.52789	7.0003	6.31965	7.11615
GSM635915	GSE25906	PE	34	USA	Yes	M	6.22426	8.7867	6.57464	7.50966	7.29943	7.72469	7.29164	7.82708	7.65324	8.43432	6.57892	7.89643	8.9656	7.67927	7.58729	7.51033	6.96138	8.13778	7.17265	9.23943	6.95933	6.84967	6.78944	7.17179	7.22302	7.43569	7.17509	7.18135	7.48876	6.92354	6.47726	8.78076	7.53642	7.00131	7.50617	8.03812	7.44581	6.9345	7.38241	7.37195	6.97697	6.56733	6.88873
GSM635916	GSE25906	C	39	USA	Yes	F	6.4372	9.38159	7.06739	7.51551	7.38433	7.85385	6.68229	7.61862	7.76419	7.87613	6.66595	7.96107	9.36632	7.54026	7.37479	7.5382	7.64156	7.98959	7.47873	9.28796	7.02195	7.00497	6.67114	6.89731	7.28964	7.01108	7.41309	6.41579	6.53885	7.38191	6.91346	8.36402	7.42804	6.75318	7.13972	7.85281	6.81524	7.41069	7.38881	7.20631	6.81176	6.45156	6.64329
GSM635917	GSE25906	C	37	USA	Yes	F	5.8646	9.19291	6.3485	7.44703	7.47695	7.63954	6.77909	7.54713	7.50617	7.94836	6.48244	8.02294	8.81978	7.50911	7.5739	7.74519	7.32185	8.12981	7.15661	8.40602	7.28927	6.70726	6.85346	6.84209	7.13631	7.4473	7.45448	7.17381	6.87553	7.06307	6.7438	8.71129	7.38725	6.82437	7.23873	7.89643	7.4098	7.16548	7.14288	7.30645	6.78453	6.84655	7.00209
GSM635918	GSE25906	C	38	USA	Yes	F	6.45371	9.05963	6.38789	7.1309	7.36737	7.69648	6.71555	7.55681	7.42726	8.01572	7.09891	7.89429	8.89234	7.46574	7.44529	7.74084	7.22384	8.25683	7.04287	8.92773	7.16135	7.08939	6.65858	6.80371	7.01308	6.68386	7.53657	7.00264	6.98636	7.08916	7.21014	8.24413	7.48051	6.92713	7.22685	7.98145	6.87865	6.90016	7.39902	7.24457	6.60372	6.581	7.02036
GSM635919	GSE25906	C	39	USA	Yes	M	6.90837	9.33167	6.09474	7.51302	7.28618	7.51578	6.76786	7.50053	7.64563	7.69406	6.5839	7.94511	8.82644	7.40385	7.21725	7.8566	7.29054	7.95634	7.3879	8.79159	7.1525	8.25001	6.49217	6.86329	7.19139	6.98788	6.95984	6.40875	7.04081	7.09019	6.19971	8.34403	7.51648	7.00917	7.21002	7.79918	6.99651	6.90792	7.33472	7.30066	6.47041	7.06916	6.70957
GSM635920	GSE25906	PE	35	USA	Yes	F	6.77093	9.08892	6.99942	7.08454	7.26788	7.32563	6.13141	7.77531	7.27878	7.92862	6.71167	7.88727	8.82057	7.365	7.49339	7.46917	7.51316	7.70429	7.10621	8.92315	7.24586	6.87599	6.64989	7.02861	7.19573	7.03292	7.16491	6.54288	7.22733	7.17509	6.5769	8.38559	7.53957	6.21053	7.34158	7.68424	7.23005	7.18799	7.25549	7.24385	6.86699	6.37745	6.76761
GSM635921	GSE25906	C	37	USA	Yes	M	6.60552	8.91171	6.69831	7.30876	7.37082	7.6856	7.0172	7.54588	7.22745	8.04257	6.66436	8.04413	9.02682	7.26155	7.24041	7.50445	6.65904	8.16566	7.15309	8.58444	7.2772	6.94733	5.39764	7.09029	7.02872	6.24337	7.57862	6.50021	6.99459	7.06561	6.67048	8.16064	7.14133	6.51917	7.23311	7.87971	7.40423	6.83472	6.54186	7.33999	6.87366	6.90916	6.7415
GSM635922	GSE25906	PE	32	USA	Yes	F	6.13141	8.68079	7.09652	7.77103	7.11842	7.75999	6.57336	7.54268	7.80932	7.99653	6.83834	7.79714	8.70555	7.40059	7.44974	7.43211	7.56049	8.04437	6.78815	9.12804	6.90296	7.06471	6.4215	7.1084	7.04302	6.77341	7.2851	6.34138	7.66261	7.26801	6.42701	7.6026	7.61066	6.41809	7.21631	7.61082	7.29248	6.98603	6.91209	7.42885	6.84465	6.58912	6.2535
GSM635923	GSE25906	PE	34	USA	Yes	M	6.27594	9.36009	6.49086	7.18321	7.19814	7.57773	6.78826	7.65827	7.87538	8.12232	6.81868	7.84432	8.88638	7.56904	7.53085	7.54213	7.27372	8.19602	6.88005	8.74122	6.94819	6.75353	6.16712	7.02736	7.34527	6.4969	7.11731	7.27202	7.5242	8.46711	6.29524	7.13642	7.47246	6.82741	7.17287	7.68101	7.67336	7.10968	6.9964	7.33361	6.84709	6.35075	7.0399
GSM635924	GSE25906	C	38	USA	Yes	M	6.42081	9.736	6.52493	7.58015	7.50378	7.24407	6.52843	7.549	7.46064	7.91907	6.56733	8.028	9.00412	7.48863	7.24373	7.65676	7.49231	7.94264	6.96127	8.73649	7.12146	6.97633	5.98376	7.00741	7.49853	7.08916	7.42529	6.78803	7.14665	7.25929	7.12801	7.76765	7.38512	6.73275	7.0685	7.74699	6.61096	6.90093	7.92317	7.31002	7.07709	6.30823	6.67142
GSM635925	GSE25906	C	37	USA	Yes	M	6.62992	9.38998	6.56753	7.19814	7.26628	7.40046	6.57464	7.62516	7.40133	8.25365	6.59647	7.96556	9.04892	7.5015	7.48102	7.60068	6.87908	7.79433	7.30112	8.73434	7.23648	6.69181	5.8872	7.01165	7.4265	6.62351	7.235	7.29044	6.84353	7.68101	6.65125	8.72841	7.69007	6.64579	7.28276	7.97973	7.41522	7.34603	7.21868	7.38308	6.68131	6.75884	6.86273
GSM635926	GSE25906	PE	36	USA	Yes	M	6.64218	9.38781	6.95515	7.47373	7.2664	7.37012	6.80108	7.60041	7.31013	8.09893	6.7403	7.93526	9.20883	7.51102	7.42243	7.85622	7.22531	8.03172	7.26241	8.70068	7.19444	6.71542	6.94383	7.05286	7.46706	7.08797	6.75018	6.54846	6.98094	7.65662	6.81784	8.44111	7.67818	6.21321	7.4809	7.9666	7.34316	7.08215	7.86299	7.4627	6.77731	6.91368	6.92331
GSM635927	GSE25906	C	40	USA	Yes	F	6.29968	9.29319	6.44754	7.23005	7.35958	7.34229	6.7287	7.57943	7.7978	8.14715	6.57168	8.01129	8.85705	7.39055	7.16737	7.8728	6.9539	7.87764	6.71766	8.14234	7.29415	7.01742	7.07854	6.85122	7.00718	7.10288	7.45659	7.02883	7.05152	7.95134	7.01454	7.84051	7.56264	6.84677	7.45973	7.91772	7.31462	7.09435	7.22601	7.38358	6.51564	6.43819	6.58633
GSM635928	GSE25906	C	38	USA	Yes	M	6.58372	9.53314	6.44349	7.28975	7.28203	6.79924	7.0307	7.96872	8.16899	8.10379	6.35182	8.01813	8.89696	7.38588	7.44897	7.84482	7.16319	7.57848	6.62945	8.46794	6.94743	7.3363	6.83834	6.95801	7.56264	6.96807	7.40561	7.13293	7.20261	7.12214	6.37835	6.87387	7.61905	6.65125	7.37829	8.38342	7.62791	7.11912	7.57147	7.29526	6.82184	6.99673	6.71831
GSM635929	GSE25906	C	39	USA	Yes	M	6.61723	8.89234	6.51055	7.14549	7.36998	7.19687	7.11163	7.32454	7.87002	8.07687	6.72261	8.04575	8.78207	7.51102	7.1015	7.97675	7.34539	7.82002	6.86481	8.61989	7.37468	6.73431	7.07168	7.02861	7.4214	6.69608	7.3144	7.05888	7.0817	7.64505	6.84665	7.18542	7.59549	6.91943	7.16387	7.76282	7.16239	6.84375	7.18381	7.39576	6.57228	7.16985	6.90559
GSM635930	GSE25906	PE	37	USA	Yes	F	6.22668	8.90778	7.20536	7.26823	7.24788	7.70183	6.92017	7.71412	7.81465	8.21311	6.35998	7.93952	8.83752	7.82302	7.37243	7.43048	7.14984	8.3191	7.26372	8.80425	6.6702	7.23909	6.8237	7.01675	7.06861	7.38942	7.06011	6.22426	7.48625	7.26603	6.32478	8.61016	7.32526	6.33193	7.36281	7.64016	7.92317	7.38191	7.14562	7.52242	6.97332	6.21053	7.10198
GSM635931	GSE25906	C	34	USA	Yes	F	6.85346	9.13079	6.88861	7.58479	7.37082	7.74983	6.92913	7.76101	7.42281	8.17319	6.71742	7.90646	9.12235	7.699	7.46546	7.63879	7.25872	8.01593	7.39865	8.49588	7.09153	7.53985	6.73393	6.99413	7.16363	6.60017	7.01207	6.73353	7.0452	7.5035	7.21083	8.97077	7.54334	6.98788	7.01627	7.68514	7.52104	6.92007	7.75623	7.4609	6.85292	5.80067	7.08996
GSM635932	GSE25906	C	36	USA	Yes	M	6.7772	9.05255	6.55315	7.87538	7.51061	7.89172	6.53707	7.42791	7.37296	8.08531	6.62962	7.94596	8.77659	7.67307	7.36923	7.61862	7.37516	8.21566	7.2235	9.27885	7.56892	7.08685	6.54371	6.66352	7.15273	6.93177	7.43972	6.72883	6.93647	6.9458	6.84588	8.26936	7.42478	6.112	7.16411	7.79129	6.78184	7.25279	7.12948	7.35288	6.72381	6.11461	7.15458
GSM635933	GSE25906	PE	38	USA	Yes	F	6.49587	9.3623	6.93929	7.04429	7.28056	7.51903	7.10642	7.5776	7.49879	8.24908	6.59016	7.98675	8.87596	7.59519	7.42426	7.78151	7.46561	8.05876	7.08525	8.2467	7.28093	6.82195	6.3719	6.81719	7.18624	6.24434	6.7281	6.89742	6.93471	7.65464	6.62493	8.69075	7.59549	6.70339	7.20078	8.01346	7.2607	7.0685	7.16046	7.25632	6.6844	7.11877	6.90071
GSM635934	GSE25906	C	39	USA	Yes	M	6.85046	9.21037	6.62284	7.56681	7.47153	7.68101	6.68244	7.52962	7.5074	7.93776	6.53118	8.04413	9.08776	7.57447	7.19419	7.71944	7.19044	8.21486	7.05669	8.39112	7.26397	7.07899	6.92571	6.87688	7.21235	7.38406	7.42588	7.11266	6.64857	7.1346	6.7421	8.03923	7.10885	6.88446	6.99985	7.85244	6.89914	7.08269	7.07045	7.19433	6.31024	6.35551	6.9457
GSM635935	GSE25906	C	38	USA	Yes	M	6.44184	9.29855	6.78932	7.33064	7.39827	7.70165	6.92375	7.42478	7.41598	7.9331	6.67665	7.80365	9.06587	7.45961	7.40308	7.47932	7.6856	8.27496	7.18542	8.94809	7.31085	7.34255	6.86106	6.97633	6.94229	6.72771	7.50217	6.88345	6.80934	7.361	7.34146	7.65387	7.35589	6.93025	7.18321	7.67382	6.89872	6.76003	6.89268	7.10038	6.93735	6.96354	7.05342
GSM635936	GSE25906	C	35	USA	Yes	F	6.47294	9.30615	6.89688	7.41647	7.45314	7.40599	7.11015	7.5148	7.73365	7.63863	6.54079	7.95501	9.03591	7.45355	7.25098	7.82142	7.04173	8.21311	6.8847	8.45599	6.74258	7.40916	5.87577	6.97928	7.39349	6.53533	7.2494	7.16167	7.32233	7.80365	5.90012	7.26058	7.39565	6.60487	7.08831	7.97242	6.95066	7.24997	7.34013	7.23169	6.7231	6.73046	6.99273
GSM635937	GSE25906	PE	29	USA	Yes	M	6.4399	8.96264	6.67911	7.11141	7.50259	7.81966	7.19185	7.69039	7.31844	8.0762	6.77164	7.86572	9.06859	7.58742	7.58565	7.52062	7.23512	8.11666	7.17703	9.38159	7.26106	6.95955	6.50247	6.93011	7.21213	6.91453	7.0285	7.31169	7.18485	7.69663	7.05129	9.32327	7.56568	6.57021	7.49647	8.02077	7.72939	7.09948	6.87688	7.35802	6.99997	6.54782	7.38475
GSM635938	GSE25906	C	36	USA	Yes	M	6.69504	8.60967	7.19945	7.6247	7.54053	8.0874	7.1165	7.45892	7.92765	7.93794	6.74575	8.03261	9.02093	7.63473	7.25847	7.5519	7.06261	8.12157	7.16101	9.01418	7.24052	7.28399	6.37382	6.58828	7.15368	6.33307	7.26858	6.7707	7.17775	7.19444	6.06931	7.60435	7.16833	6.53034	7.13497	7.81157	7.11888	7.20239	7.34316	7.28056	7.11718	6.49924	7.14461
GSM635939	GSE25906	C	39	USA	Yes	M	6.65066	9.51083	6.93745	7.49972	7.46954	7.49325	6.97407	7.61729	7.56264	7.93291	6.70839	7.87462	8.82644	7.43753	7.2908	7.67911	6.68867	8.08673	6.84432	8.31577	7.31133	7.30244	6.85281	6.69897	7.27925	6.59382	6.98353	7.28699	6.80687	7.12961	6.90537	7.69586	7.2748	6.13345	7.10991	7.93892	6.63744	6.85206	7.12647	7.3352	7.04893	6.70477	6.6752
GSM635940	GSE25906	PE	28	USA	Yes	F	6.90527	8.96662	6.73366	7.62485	7.23429	7.49162	6.57481	7.47943	7.06674	8.04646	6.63333	7.81646	8.24215	7.58277	7.50794	7.31587	7.15683	7.94676	6.61208	9.13915	7.02894	7.34255	6.32905	6.82688	6.93602	6.77047	7.14007	6.36303	7.41781	6.69583	6.64693	8.60755	7.39156	6.97055	7.49271	7.57216	7.31949	7.15447	6.67926	7.24813	7.17135	7.00367	6.72195
GSM635941	GSE25906	C	39	USA	Yes	M	6.80302	9.35814	6.77849	7.83193	7.60991	7.80365	6.64344	7.38917	7.51689	7.92432	6.3847	7.90006	8.631	7.27455	7.28483	7.48289	6.8223	8.2246	6.87081	8.45315	6.58082	7.67166	6.57286	6.98603	7.18418	6.27335	6.93735	6.86219	6.79471	7.85401	7.27085	7.79307	7.13383	7.13204	7.24883	7.31527	7.28927	6.88741	6.94406	7.35816	6.80144	6.65888	7.03792
GSM635942	GSE25906	C	38	USA	Yes	F	6.55503	9.14912	7.00345	7.75259	7.58015	7.58407	6.45622	7.35074	7.78136	7.63548	6.80065	8.04504	8.89696	7.2169	7.10863	7.53657	7.04858	8.0714	6.98037	8.77799	7.20204	7.58133	6.48186	6.77152	7.02839	6.32659	6.60102	7.16261	7.10106	7.79865	6.91025	7.90394	7.00484	6.71926	6.99561	7.57216	6.77943	6.96127	7.17008	7.22782	6.80181	6.57286	6.61273
GSM635943	GSE25906	PE	32	USA	Yes	F	6.98179	8.85294	6.47877	7.44623	7.57344	7.64657	7.27261	7.67572	7.53475	8.00088	6.78792	7.76918	8.66256	7.74438	7.19516	7.39613	6.79874	7.97303	7.03337	8.52022	7.07797	7.22796	6.74369	6.97277	7.1411	6.56546	7.0557	6.72582	7.65324	7.06795	6.82426	8.79626	7.46103	6.95253	7.20932	7.51917	7.30218	6.98658	6.92112	7.54675	7.17691	6.84816	7.01131
GSM635944	GSE25906	C	39	USA	Yes	F	6.70519	8.77589	6.55503	7.60918	7.39969	7.78048	6.82266	7.29164	7.60126	7.74898	6.86252	8.03538	8.65865	7.3017	7.1789	7.42204	6.77943	8.10402	6.99757	8.76054	6.98872	7.40513	6.65216	6.88207	7.19631	6.23927	7.2466	6.91302	7.12752	7.2712	6.76927	8.5138	7.07919	6.64725	6.87542	7.3898	6.94722	7.26539	6.94506	7.79181	7.23512	6.33361	6.58896
GSM635945	GSE25906	PE	34	USA	Yes	M	6.13141	9.41029	6.56212	7.67881	7.5379	7.118	6.97184	7.67911	7.17485	8.08484	6.90939	7.7495	8.50895	7.50767	7.53393	7.58349	7.40752	8.29231	7.03239	8.6161	7.21631	7.22721	6.45242	6.83161	7.40791	6.76216	6.89818	6.49947	7.07743	6.90037	6.26889	8.59692	7.49987	7.37567	7.44636	7.88745	7.18464	7.15855	6.78172	7.42127	7.06183	7.36267	7.02926
GSM635946	GSE25906	C	38	USA	Yes	M	6.46716	9.33167	6.43063	7.45051	7.26458	7.34527	6.81594	7.69391	7.53447	8.12311	6.76038	7.94372	8.9388	7.4562	7.34885	7.34466	7.17982	8.16956	7.30159	9.16053	7.13599	7.40147	6.83968	6.68427	7.56779	6.25552	6.83007	6.64267	7.26324	7.33656	6.50702	8.29358	7.37541	6.54825	7.4191	7.79061	7.70217	7.01142	6.63371	7.38917	7.46879	7.07122	6.42997
GSM635947	GSE25906	PE	33	USA	Yes	F	6.56984	9.0853	6.9044	7.75101	7.23935	7.58335	7.28471	7.42218	7.92629	7.74145	6.6273	7.83282	8.52669	7.58479	7.46826	7.56482	6.67621	8.05547	7.11695	8.70555	6.81536	8.06361	5.81945	6.71311	7.06662	6.8892	7.19848	6.91433	7.57675	7.91435	7.46155	7.70995	7.32135	6.99002	7.36267	7.64062	7.63367	6.87443	6.69221	7.43843	7.02971	6.15787	6.77164
GSM635948	GSE25906	C	29	USA	Yes	M	6.70018	9.06725	6.53405	7.16387	7.53505	7.15368	7.01154	7.82197	8.07389	8.01303	6.73211	8.06154	9.18178	7.69936	7.47655	7.6537	7.26312	8.31876	6.93767	8.36305	6.84709	7.57447	6.70204	7.21749	7.12474	6.36629	6.96292	6.64403	7.35751	7.08707	6.65634	8.6371	7.41207	7.28713	7.37468	8.05654	8.21819	7.26823	7.16615	7.41309	6.72982	7.05119	6.76655
GSM635949	GSE25906	C	40	USA	Yes	F	6.57002	9.03157	6.45217	7.19081	7.44359	7.75798	6.6971	7.53003	7.87727	7.67414	6.66463	7.93544	9.24816	7.58435	7.38537	7.69633	7.11853	7.9666	6.9206	8.73845	6.87677	6.85856	6.59331	6.67171	7.49892	7.01186	7.39694	7.18649	7.0616	7.78013	6.97576	7.38738	7.10368	6.69209	7.27236	7.76668	6.81672	7.18506	7.2856	7.19527	6.72261	6.4425	6.78708
GSM635950	GSE25906	C	39	USA	Yes	F	6.74837	9.1635	6.53227	6.85892	7.34715	7.5726	6.41579	7.7714	7.71124	7.76903	6.82775	7.9982	9.29319	7.67927	7.59565	7.7051	7.14064	8.01706	7.13192	8.85705	7.2819	6.73626	6.50604	6.55258	7.35802	6.94348	7.31476	6.96944	6.39417	7.57091	6.76833	8.58293	7.29054	6.52055	7.2983	7.98346	6.72261	7.15831	7.31316	7.28629	6.93056	6.39206	6.84045
GSM635951	GSE25906	PE	27	USA	Yes	F	6.57929	8.74266	6.91379	7.25953	7.33644	7.84743	6.57002	8.00917	8.14184	8.04213	6.71843	7.94064	9.33556	7.88452	7.56851	7.23921	7.24221	8.47125	7.11777	8.88714	6.76155	6.9278	6.99921	6.8473	7.45419	7.2544	6.99846	7.14133	7.88826	7.79624	6.96419	8.25655	7.15527	6.72956	7.55816	7.99653	7.46706	7.29731	7.32917	7.49752	7.12123	6.20235	7.05758
GSM635952	GSE25906	C	38	USA	Yes	M	6.32478	9.48988	6.6844	7.20895	7.44449	7.12647	6.5168	7.81141	7.6273	7.83765	7.0743	7.94617	9.33737	7.61965	7.1901	7.80966	7.0247	7.93468	7.10344	8.50662	7.0474	6.82111	6.82253	6.8753	8.01195	7.08525	7.38562	7.03093	6.92039	7.78541	7.08182	7.87746	7.43725	6.89914	7.23251	8.05809	6.91849	7.20066	7.33361	7.39296	6.8636	6.47294	6.89576
GSM635953	GSE25906	C	39	USA	Yes	M	6.93199	9.77295	6.51822	7.65005	7.50925	7.53545	7.08326	7.76867	7.67181	8.25191	6.69387	7.90105	8.13656	7.37082	7.14653	7.64416	6.62335	7.72248	7.30561	8.46711	7.13755	7.6647	6.54079	7.29461	7.37355	6.89764	7.00729	6.76143	7.30537	7.43464	6.9817	8.34934	7.32769	6.82065	7.18051	8.16539	8.04368	7.08595	5.85009	7.31194	7.31926	6.47609	6.98191
GSM635954	GSE25906	C	39	USA	Yes	M	6.45895	8.9549	6.63805	7.55762	7.27914	7.66049	6.78184	7.53056	7.39272	7.73382	6.72595	7.99506	9.03957	7.4353	7.15286	7.58828	6.84321	8.0469	7.21857	8.51565	7.41296	7.17485	6.38286	6.8694	7.17714	5.63403	7.22497	6.84764	6.88092	7.49095	7.17622	8.36506	7.46385	6.65051	7.19103	7.89505	7.19196	7.03337	7.38026	7.38358	6.73993	7.28286	6.91885
GSM635955	GSE25906	C	39	USA	Yes	M	6.26786	9.31965	6.49245	7.32647	7.30029	7.63457	6.90482	7.56034	7.71333	7.8566	6.41846	7.94105	8.40267	7.54378	7.44	7.4797	7.24102	8.16251	7.3004	8.54093	7.48889	7.18064	6.02178	6.94905	7.24244	6.83955	7.49611	6.89982	7.09696	7.14677	7.01742	8.07687	7.51832	6.44453	7.15515	7.92629	6.93078	6.98191	7.48781	7.29273	7.2569	6.8238	6.85423
GSM635956	GSE25906	C	37	USA	Yes	F	6.67966	9.25656	6.81754	7.38051	7.58565	7.73365	6.82941	7.41321	7.3525	8.13383	6.52148	8.23134	9.29503	7.77292	7.07929	7.36125	7.39889	8.40861	7.27878	8.53134	7.1555	7.29461	6.66004	6.94371	7.53932	6.77515	7.7755	6.44416	7.13426	6.79972	6.30957	8.25365	7.28339	6.81774	7.11381	7.36737	6.94473	7.39066	7.6868	7.67106	6.66102	6.00639	6.87282
GSM635957	GSE25906	PE	35	USA	Yes	M	6.77615	8.62047	7.10631	7.46839	7.42712	7.75275	6.9786	7.56005	7.31562	8.1446	6.34138	8.06203	8.81978	7.34305	7.41334	7.54268	6.92814	8.42225	6.98427	8.64497	6.8549	7.0247	6.95676	7.01263	7.37567	6.58408	7.06102	6.88954	7.45342	7.03524	6.7898	7.99736	7.45419	6.66817	7.29755	7.73006	7.34912	6.81845	7.68635	7.4098	6.75232	6.28363	6.46567
GSM635958	GSE25906	C	37	USA	Yes	F	6.65532	9.14756	6.83792	7.30514	7.31452	7.83003	6.83161	7.43738	7.37207	8.00368	6.69657	7.98675	9.12515	7.49752	7.29054	7.71978	7.37976	8.21201	7.11153	9.02682	7.20321	7.17925	6.97195	6.90274	7.50953	6.54846	7.47932	7.0557	7.07145	7.6214	7.40147	8.56679	7.48691	7.08337	7.08394	7.79831	7.1218	6.8189	7.30977	7.08193	6.95623	6.32017	7.08627
GSM635959	GSE25906	C	38	USA	Yes	M	6.64522	9.07102	6.66622	7.13426	7.40133	7.44424	6.55847	7.50534	7.65251	7.92765	6.20235	8.07483	9.47378	7.63128	7.26812	7.42255	6.80605	8.15469	6.70125	8.75632	6.68063	7.10527	6.92331	6.8676	7.30526	7.57147	7.08785	6.51077	7.0407	7.48503	6.60982	7.50767	7.35739	6.86623	7.22709	7.62936	7.11788	7.14288	7.33228	7.50205	6.89042	6.64958	6.65184
GSM635960	GSE25906	PE	38	USA	Yes	M	6.25951	8.68018	7.22446	7.43036	7.15458	7.43584	6.94635	7.42912	8.40531	7.84648	6.57633	7.84705	8.97602	7.50433	7.28522	7.43818	7.10333	8.01108	7.41093	9.1448	6.98048	7.27009	6.52363	6.97826	7.30146	7.18357	6.77837	7.15077	7.60304	8.13286	6.97599	8.17657	7.39613	6.16339	7.09801	7.51738	6.9179	6.78815	7.7495	7.29965	6.85358	7.03689	7.06572
GSM635961	GSE25906	C	38	USA	Yes	F	6.59999	9.21656	6.78418	7.39413	7.47246	7.72728	7.01549	7.73966	7.82462	8.12033	6.89223	7.95782	8.93518	7.39182	7.0709	7.54334	6.93516	8.25425	6.36303	8.88975	6.40626	7.78151	6.41121	6.64756	7.37754	6.83183	6.3719	6.8634	6.8238	7.66217	6.89949	7.94717	7.28483	6.63211	7.43267	7.86049	7.76885	6.60185	7.38714	7.47562	6.77541	7.16798	7.1031
GSM635962	GSE25906	PE	37	USA	Yes	F	6.40311	9.45208	6.8164	6.98485	7.37157	7.4627	6.96376	7.7637	7.51714	7.61287	6.6204	7.88886	9.18025	7.70183	7.75522	8.00368	7.33064	7.3639	7.32905	8.66493	7.32009	6.703	7.11673	6.51657	7.03945	6.96897	7.24292	7.06582	6.64958	6.90127	6.69438	8.0287	7.52789	7.29129	7.42064	8.17264	6.91261	7.35087	6.31506	7.1565	7.04824	6.63867	6.93156
GSM635963	GSE25906	C	38	USA	Yes	F	6.82195	9.3176	6.6962	7.81523	7.43908	7.56554	6.93516	7.56423	7.45243	7.9372	6.29751	7.95422	9.13079	7.51714	7.47778	7.52949	7.45342	7.94431	6.99205	8.35415	7.23909	6.68536	6.31024	6.90548	7.05546	6.71531	7.37567	6.69519	7.01698	7.0327	6.35287	7.94264	7.49448	6.93659	7.26445	7.80365	7.23673	7.37677	6.99383	7.36551	6.97208	5.71555	6.5732
GSM1074803	GSE43942	C	39	CN	Unknown	M	6.9416	9.46634	6.57168	7.24407	7.36215	7.78211	6.3296	7.46284	7.71304	7.7929	6.76761	8.05341	8.99393	7.16227	7.71027	7.60318	6.96819	7.52989	7.1555	9.04537	7.07077	7.12065	6.39252	6.98224	7.49611	6.8442	6.73032	6.58682	7.14382	7.29322	6.73478	7.92975	7.65646	6.85035	7.29682	7.86834	6.7467	7.14416	7.25883	7.50953	6.58999	6.65051	6.40345
GSM1074804	GSE43942	C	39	CN	Unknown	F	6.63744	9.51896	6.5839	7.59923	7.45487	7.29285	6.91671	7.8635	7.8819	7.87934	7.01207	7.87538	9.05963	7.53945	7.42712	7.77325	7.65722	8.01062	6.77317	8.83201	6.80191	7.41736	6.83285	7.09571	7.41184	6.56774	6.75966	7.05768	6.88225	7.73148	7.05342	7.74453	7.55734	6.53292	7.48743	7.89815	6.85501	7.16167	8.27145	7.442	6.73578	6.53118	6.71766
GSM1074805	GSE43942	C	39	CN	Unknown	F	6.51009	9.53011	6.52634	7.49822	7.41431	7.2169	7.19698	7.63653	7.82582	7.94205	6.77235	7.85792	8.73115	7.53559	7.4084	7.98796	7.08205	8.09772	6.63317	9.11411	6.91508	7.03524	6.54825	7.08964	7.61497	7.01663	6.54101	7.11501	6.76361	7.57064	6.90179	7.28093	7.40573	6.52193	7.30778	7.90027	6.83679	7.12801	7.46655	7.41974	6.54371	6.266	6.67746
GSM1074806	GSE43942	C	39	CN	Unknown	M	6.09167	9.20263	6.7019	7.77862	7.36439	7.427	6.91335	7.49149	7.64324	7.94028	6.24629	7.95258	8.89518	7.34527	7.34316	7.67773	7.20797	7.93737	7.31868	8.50979	7.37343	7.44015	6.65532	6.88069	7.43518	7.01274	7.3846	6.96504	7.02406	7.24802	6.40666	8.14209	7.34077	7.07731	7.21443	7.82601	7.44174	6.95423	7.11684	7.28044	6.68454	6.84078	6.85183
GSM1074807	GSE43942	C	39	CN	Unknown	M	6.32546	9.61361	6.56753	7.35802	7.36576	7.59241	6.799	7.49436	7.52226	8.06011	6.61079	8.06494	9.0853	7.73871	7.15855	7.32454	7.26893	8.12259	7.00085	8.73845	7.05612	6.99449	6.46779	6.91209	7.56851	6.36516	7.24136	6.83955	6.60999	7.30514	6.29524	8.64049	7.32939	6.34349	7.34427	7.90966	7.55977	6.91809	7.37071	7.40853	6.80978	6.51173	7.1084
GSM1074808	GSE43942	C	39	CN	Unknown	F	6.35713	9.03591	6.85961	7.49422	7.58595	7.35563	6.72929	7.63085	7.46244	8.20756	6.50192	7.97201	9.23448	7.74438	7.18707	7.3765	7.26372	8.11168	7.33438	9.02922	7.19573	6.80593	6.72684	7.0124	7.19409	6.39121	7.36215	7.38576	7.14204	7.74423	7.0316	9.17112	7.40069	6.63504	7.45012	8.13731	7.48207	7.00275	7.13542	7.4333	7.07587	6.50247	6.98474
GSM1074809	GSE43942	C	39	CN	Unknown	F	6.48244	8.98864	7.20932	7.22796	7.32122	7.73289	6.359	7.64959	7.60758	7.90683	6.54557	8.00517	8.47125	7.4554	7.41609	7.60538	6.765	8.04168	7.2808	8.35551	7.47298	6.99651	6.38748	6.72298	7.35589	6.73639	7.22888	6.77849	7.10621	7.70606	6.78803	8.39218	7.31098	6.63102	6.87821	7.78102	7.71444	7.08649	6.85545	7.33704	6.99158	6.45371	7.05669
GSM1074810	GSE43942	PE	35	CN	Unknown	M	6.36148	8.67526	6.64061	7.07179	7.1556	7.72137	6.60698	7.52721	7.25512	7.97404	6.79711	7.73275	8.9729	7.45646	7.30361	7.43712	7.15321	8.32639	6.93145	8.52395	7.35165	7.1261	6.55647	6.71062	7.27746	6.92616	7.49658	6.70957	7.40716	6.76443	6.80087	8.53904	7.53996	6.23696	7.02139	7.70013	7.21725	7.32432	6.77861	7.09131	7.19081	6.81433	7.02128
GSM1074811	GSE43942	PE	35	CN	Unknown	F	6.64677	8.96156	6.73058	7.69633	7.26432	7.6819	6.84709	7.33311	7.68621	8.00299	6.80745	7.91196	8.80745	7.57147	7.52022	7.50163	7.41321	8.03398	7.21941	8.85371	7.11627	7.15238	6.95482	6.89534	7.21163	6.71336	7.33719	6.94041	7.42872	7.28757	7.3304	7.56139	7.44254	6.84611	7.12371	8.0574	7.33399	7.20725	6.74043	7.39943	7.0592	6.5506	6.76655
GSM1074812	GSE43942	PE	35	CN	Unknown	F	6.77885	9.00208	6.95055	7.49339	7.48876	7.54701	6.78078	7.63923	7.40184	8.09796	6.7222	8.01459	9.03263	7.53945	7.08514	7.73791	7.13383	8.33505	6.60566	8.45186	6.96016	7.65144	6.50247	6.81276	7.08007	6.8938	7.36788	6.55479	7.13599	7.16905	6.63682	8.77299	7.6039	6.84121	7.18344	7.37381	7.26142	7.21443	6.81809	7.31462	7.04486	6.77931	6.74504
GSM1074813	GSE43942	PE	35	CN	Unknown	F	6.39969	9.20123	6.64506	7.01528	7.39016	7.68544	7.28757	7.60275	7.38801	8.29921	6.37288	8.01792	8.87331	7.56482	7.37121	7.57732	6.94239	8.28047	7.4491	8.73184	6.86083	6.96547	6.05867	7.26516	6.9499	6.55157	7.48863	6.71731	7.26469	7.41245	6.49534	7.97201	7.23101	6.93275	7.30901	7.53586	7.72841	6.69856	6.79176	7.15238	7.01119	6.56984	7.43008
GSM1074814	GSE43942	PE	35	CN	Unknown	F	6.67665	9.04658	6.73566	7.2494	7.43384	7.57902	6.95	7.69256	7.46284	8.14871	6.58791	8.04104	8.9388	7.64881	7.37741	7.60719	7.11163	8.14662	7.26962	8.59907	7.25463	6.85135	6.98138	6.67076	7.03337	7.33153	7.15583	6.94239	7.58421	7.41686	6.72147	8.30806	7.18661	7.38827	7.36998	7.82392	7.46493	7.27529	6.96682	7.52449	6.69063	6.7237	6.83396
GSM1089229	GSE44711	PE	32	CA	Unknown	M	6.52243	8.85705	6.98851	7.78228	7.3539	7.48437	6.70569	7.45113	7.50671	8.03487	6.4969	8.08927	9.18815	7.55026	7.58893	7.78609	7.13599	8.16715	6.92792	8.66551	7.36686	7.28179	6.77965	6.8399	7.20274	6.88986	6.69722	6.66257	6.90827	7.25739	7.10175	8.15306	7.49339	6.64621	7.29188	7.75243	7.17622	7.08205	6.59559	7.36599	6.57248	6.1816	7.29392
GSM1089230	GSE44711	PE	34	CA	Unknown	F	6.18643	9.23943	6.97718	7.27615	7.455	7.60978	6.90169	7.57705	7.26264	8.2101	6.70519	7.80543	8.58496	7.40599	7.27302	7.37332	7.24352	8.22606	6.85135	8.94713	7.16135	7.75132	7.04916	7.13995	7.31599	6.59965	6.70403	6.60648	7.75419	7.34552	6.6871	7.83695	7.26022	6.8917	7.34989	8.09379	7.53906	7.23089	7.21466	7.41069	6.76999	6.23023	7.07587
GSM1089231	GSE44711	PE	32	CA	Unknown	M	6.60864	8.75161	6.59999	7.58995	7.31974	7.622	6.82403	7.39655	7.25632	7.58523	6.68722	7.90794	8.88975	7.57447	7.37817	7.767	7.04961	7.99387	7.07842	8.6399	7.22923	7.71761	6.68669	6.97643	7.22649	7.02691	7.15939	6.82111	7.35312	7.32009	6.5208	8.28684	7.46519	6.74971	7.18464	7.80899	7.45231	6.97928	7.29236	7.44322	7.00753	6.60964	6.7899
GSM1089232	GSE44711	PE	32	CA	Unknown	F	6.50702	9.19128	6.85689	7.36813	7.30079	7.56096	7.11661	7.58623	7.52581	7.7289	6.30823	7.86668	8.75308	7.43372	7.34206	7.4817	7.04685	7.99506	6.88279	8.7874	6.89742	6.98925	6.7503	6.62747	7.12789	6.8984	7.3211	6.84111	7.05152	7.29819	6.75402	8.23656	7.63219	5.77789	7.10026	7.98527	7.39827	6.96897	6.7019	7.34052	7.22876	6.75173	6.78125
GSM1089233	GSE44711	PE	34	CA	Unknown	F	6.39675	9.02682	6.3221	7.57833	7.43061	7.32611	6.35342	7.73691	7.43123	7.78591	6.95243	7.9327	8.90972	7.48343	7.38283	7.44463	6.86273	7.93526	6.82289	8.87596	7.2945	7.21201	6.90605	6.66285	7.38394	7.00917	7.16527	6.54205	7.13215	6.8452	7.05954	8.40602	7.47655	6.62252	7.18649	7.93385	7.41936	7.11731	7.36462	7.14416	7.14382	7.2069	6.7858
GSM1089234	GSE44711	PE	25	CA	Unknown	M	6.29669	9.31388	7.05096	7.24052	7.32344	7.40599	6.87898	7.47479	7.62626	7.85299	6.15387	8.02077	9.03157	7.42872	7.43164	7.61627	7.17532	7.9265	6.91781	9.07702	7.15627	7.27639	6.84068	7.12486	7.33855	6.47845	7.26117	6.54101	7.02936	7.31243	6.19526	7.9888	7.55054	7.05669	7.04542	7.85054	7.15424	7.04697	7.18159	7.20523	6.5649	6.60169	6.55277
GSM1089235	GSE44711	PE	32	CA	Unknown	M	6.45495	9.07944	7.08774	7.4775	7.3879	7.43372	6.77528	7.47873	7.6891	7.95277	6.8795	8.01857	8.99711	7.54588	7.36439	7.60377	7.09074	7.97097	7.121	8.49753	7.23512	6.8636	6.62541	6.81276	7.43753	7.02746	7.16727	7.08558	7.03404	7.30622	6.75486	8.26402	7.56338	6.77896	7.31365	7.87501	7.43518	7.06695	7.37905	7.23227	7.0228	6.46203	6.78792
GSM1089236	GSE44711	PE	37	CA	Unknown	M	6.75641	9.53011	6.30175	7.36173	7.19081	7.45243	6.82963	7.67975	7.64186	7.99215	6.62412	8.0428	8.71781	7.33704	7.37829	7.66116	7.18518	7.95827	6.9897	9.07702	7.30839	6.76786	6.38789	6.80966	7.56236	6.66832	7.24363	6.49193	7.00264	6.9457	6.79687	7.45012	7.47072	6.50677	7.22782	7.94412	7.13949	7.03382	7.24685	7.39993	6.18316	6.91335	6.31302
GSM1089237	GSE44711	C	25	CA	Unknown	M	6.87324	9.15488	6.66257	7.23452	7.35087	7.59376	6.77615	7.61818	7.93508	8.13902	6.62444	7.93347	8.63831	7.39748	7.32344	7.87353	6.92101	8.11094	7.46507	8.85891	7.00962	7.23909	5.93562	7.02036	7.11948	6.46172	6.96408	7.30913	7.08831	7.30927	6.81176	8.48067	7.365	6.70984	7.15146	7.5806	7.15424	7.19468	7.08292	7.43584	6.88533	6.36201	6.97599
GSM1089238	GSE44711	C	26	CA	Unknown	F	6.33075	8.89234	6.78275	7.24339	7.36401	7.73707	7.00309	7.62995	7.86928	7.97952	6.90449	7.84539	9.10089	7.71271	7.66	7.72422	7.16571	8.0287	7.31807	8.58192	7.36315	6.73905	7.14996	6.9425	6.68092	6.52843	7.51767	7.11695	6.6243	7.4084	6.96705	8.56131	7.39537	6.75426	7.29497	7.49853	7.65646	7.18953	7.17714	7.30017	6.99846	6.8839	6.84309
GSM1089239	GSE44711	C	31	CA	Unknown	F	6.58574	9.34985	6.57855	7.39221	7.43072	8.01638	6.88379	7.55667	7.52623	8.06361	6.58633	7.99367	9.02093	7.5558	7.38992	7.72695	7.54503	7.78463	7.13215	8.16145	7.00773	6.73777	5.8872	7.05228	7.30989	7.02293	7.57403	6.87026	7.05275	7.56397	5.91941	8.27669	7.46341	6.77515	7.2297	7.67728	7.3495	7.00219	7.34292	7.32443	6.70005	6.0622	6.61807
GSM1089240	GSE44711	C	33	CA	Unknown	F	6.77803	9.96481	6.85206	6.71637	7.47386	7.89985	6.98731	7.56709	7.52976	8.2946	6.81856	8.01324	8.64988	7.37406	7.11245	7.63444	7.39387	8.05158	7.02095	8.99181	7.03149	6.58063	6.7612	6.94428	7.56904	6.39715	6.84045	7.09571	7.2357	8.26709	7.0436	8.44111	7.46438	7.20043	7.28952	8.09479	7.55804	7.17958	7.30587	7.49026	6.6962	6.06931	7.13204
GSM1089241	GSE44711	C	33	CA	Unknown	M	6.96408	9.23147	6.21564	7.43187	7.32009	7.55069	6.53815	7.453	7.71978	8.01044	6.35125	8.08096	9.14324	7.44743	7.44267	7.52363	7.85678	8.32069	7.1372	8.6283	7.24859	7.51956	6.66298	6.67856	7.20345	6.77246	7.1484	7.4949	7.19958	8.03968	6.6445	8.61016	7.47465	7.0124	7.25872	7.62816	7.59519	6.80557	7.5197	7.32021	6.8984	7.17856	7.20078
GSM1089242	GSE44711	C	34	CA	Unknown	M	6.66736	9.69705	7.07974	7.76118	7.70543	6.92878	6.48042	8.07159	6.84375	8.32872	6.58118	7.86262	9.47123	7.87593	6.96226	7.1873	6.71754	8.65564	7.08478	9.11109	6.79015	6.67883	5.9951	6.98678	7.83282	7.08501	7.5144	6.41732	7.71366	7.09616	6.88436	6.97231	6.92802	6.90005	7.78926	8.19519	6.76361	7.64838	6.33712	7.59881	7.13363	7.11605	7.02269
GSM1089243	GSE44711	C	36	CA	Unknown	M	6.21053	9.07462	6.56966	7.63487	7.1648	7.63699	7.13708	7.44	8.0474	8.2046	6.75713	7.94412	8.88043	7.60689	7.42204	7.71236	7.12326	8.1271	7.1564	8.45926	6.73726	6.96547	6.53449	7.01074	7.22077	7.16727	7.28118	7.00974	7.0487	7.83139	6.96864	8.2823	7.442	6.9182	7.19792	7.73887	6.90749	6.83577	7.16938	7.22601	6.84387	6.57481	6.87643
GSM1089244	GSE44711	C	34	CA	Unknown	M	6.38155	8.98125	6.59119	7.20345	7.41369	7.51221	6.9268	7.72009	7.93148	8.08121	6.71718	7.95718	8.94809	7.644	7.47956	7.69284	7.09469	8.0762	7.27817	8.59026	6.85135	7.63189	6.48068	7.12566	7.26483	6.5347	7.10828	7.21929	6.6527	7.16773	7.1346	8.60967	7.20549	6.62478	7.15121	7.53168	6.9615	7.06471	7.05354	7.40853	7.1702	6.49245	6.97021
[truncated: 5,000 more columns]
